# Supplementary material for: Status of zoonotic disease research in refugees, asylum seekers and internally displaced people, globally: A scoping review of forty clinically important zoonotic pathogens
Source: PLoS Negl Trop Dis. 2024 May 20;18(5):e0012164. doi: 10.1371/journal.pntd.0012164 (PMC11142688; doi:10.1371/journal.pntd.0012164)
Supplement: S12 Table — (XLSX) [file pntd.0012164.s014.xlsx]

## Sheet: Not coded_updated
Publication						Demographics					Migration					Health
Pub #	Author	Title	Pub year	Publication type	If other: specify	Population	Setting	Age group	Sex	Other info	Origin region	Origin country	Host region	Host country	Transit countries	Sampling year	Pathogens(s)	Case definition	Case numbers/ prevalance/ denominator etc.	Symptoms	If other: specify	Co-morbidities	If other: specify	Diagnostics	If other: specify	Diagnostic performance (sen., spec., PPV, NPV)	Treatment available	If other: specify	Preventative measures available	If other: specify	Risk factors identified	If other: specify	Risk factors suggested	If other: specify
1	MMWR	Enterically Transmitted Non-A, Non-B Hepatitis – East Africa	1987	Case-control		Refugee	Camp/centre	Majority adults	Equal	46% of deaths in pregnant women	Eastern Africa	Ethiopia	Eastern Africa	Somalia		1985-1986	Hepatitis E	Outbreak	84 patients & 50 controls (est. >2000 cases)	Jaundice		Not specified		Serology			Not specified		Not specified		Not specified		Not specified
				Outbreak report		Refugee	Camp/centre	Majority adults	Majority male	17.5% of deaths in pregnant women	Eastern Africa	Ethiopia, Eritrea	Northern Africa	Sudan	Ethiopia (Eritrean refugees)				154pos/175 patients					Microscopy
2	WHO	Hepatitis E, Chad	2004	Outbreak report		Refugee	Camp/centre	Not specified	Not specified		Northern Africa	Sudan	Northern Africa	Chad		2004	Hepatitis E	Outbreak	7 comfirmed samples. 672 cases and 21 deaths of acute jaundice syndrom	Jaundice		Not specified		Serology			Not specified		Not specified		Not specified		Not specified
3	Abd Rahman	Intermittent fever, splenomegaly and eosinophilia in a recently resettled African refugee	2011	Case study		Refugee	Community	Majority children	Majority female		Western Africa		Australia and New Zealand	Australia		Not specified	Schistosoma	Individual cases	1 case	Fever		Not specified		Serology			Medication		Not specified		Not specified		Not specified
																				Other	Splenomegaly
4	Abrar Ul Haq	Prevalence of Giardia intestinalis and Hymenolepis nana in Afghan refugee population of Mianwali district, Pakistan	2015	Cross-sectional		Refugee	Camp/centre	All age ranges	Equal		Southern Asia	Afganistan	Southern Asia	Pakistan		2007-2009	Giardia	Individual cases	259/687 (37.7%)	Gastrointestinal		Not specified		Microscopy			Not specified		Not specified		Not specified		Not specified
5	Abu-Alrub	Prevalence of Cryptosporidium spp. in children with diarrhoea in the West Bank, Palestine	2008	Case-control		Refugee	Camp/centre	Majority children	Not specified			Not specified	Western Asia	Palestine		Not specified	Cryptosporidia	Individual cases	17/132 (12.9%)	Gastrointestinal		Not specified		Microscopy			Not specified		Not specified		Not specified		Not specified
6	Ackermann	Screening for infectious diseases among newly arrived asylum seekers, Bavaria, Germany, 2015	2018	Surveillance/screening		Asylum seeker	Camp/centre	Not specified	Not specified		Western Africa	Nigeria	Western Europe	Germany	N/A	2015	Salmonella typhi	Individual cases	1 case	Not specified		Not specified		Culture			Not specified		Not specified		Not specified		Not specified
								All age ranges	Majority male		Eastern Africa	Somalia (37), Eritrea (2), Ethiopia (1)			Libyia, Italy, Austria	2015	Borrelia recurrentis	Individual cases	40 cases	Fever		Not specified		Molecular			Not specified		Not specified		Not specified		Not specified
7	Addams	The Brief Case: Salmonella enterica Serovar Typhi in a Central American Refugee	2021	Case study		Refugee	Camp/centre	Majority children	Majority male		Central America	Not specified	Northern America	USA		Not specified	Salmonella typhi	Individual cases	1 case	Fever		Not specified		Molecular			Medication		Not specified		Not specified		Not specified
																				Pain				Microscopy
																				Gastrointestinal
8	Agha Rodina	Prevalence of intestinal parasites in three localities in Gaza Governorates - Palestine	2002	Cross-sectional		Refugee	Camp/centre	Majority children	Equal			Not specified	Western Asia	Palestine		Not specified	Giardia	Individual cases	32 cases	Asymptomatic		Not specified		Microscopy			Not specified		Not specified		Not specified		Not specified
9	Ahmed	The first outbreak of dengue fever in Greater Darfur, Western Sudan	2019	Cross-sectional		Refugee	Camp/centre	All age ranges	Majority male			Not specified	Northern Africa	Sudan		2015-2016	Dengue	Outbreak	32	Bleeding		Not specified		Serology			Not specified		Not specified		Delayed/mis-diagnosis		Not specified
																	West nile fever		6	Pain				Molecular
																	Crimean-Congo hemorrhagic fever		3
10	Ahmed	Hepatitis E Outbreak, Dadaab Refugee Camp, Kenya, 2012	2013	Outbreak report		Refugee	Camp/centre	All age ranges	Equal	9/10 deaths postpartum mothers	Eastern Africa	Somalia	Eastern Africa	Kenya		2021	Hepatitis E	Outbreak	339 cases	Jaundice		Not specified		Serology			Not specified		Improved hygeine/sanatation facilites		Not specified		Not specified
																								Molecular					Community education
																													Health care workers eduction
11	Ahmed	Pervasiveness of intestinal protozoan and worm incursion in IDP's (North Waziristan agency, KPK-Pakistan) children of 6-16 years	2015	Cross-sectional		IDP	Community	Majority children	Equal		Southern Asia	Pakistan	Southern Asia	Pakistan		2014	Giardia	Individual cases	5/150 cases	Not specified		Other helminths/protozoa		Microscopy			Not specified		Not specified		Not specified		Not specified
12	Alawieh	Revisiting leishmaniasis in the time of war: the Syrian conflict and the Lebanese outbreak	2014	Surveillance/screening		Refugee	Mixed	All age ranges	Equal		Western Asia	Syria	Western Asia	Lebanon		2001-2014	Leishmania	Outbreak	998/1033 cases in refugees	Skin rash/condition		Not specified		Microscopy			Medication		Vector control		Not specified		Not specified
																								Culture					Surveillance
																								Histology					Health care workers eduction
																													Other	Free treatment
13	Alberer	Notifiable infectious diseases in refugees and asylum seekers: experience from a major reception center in Munich, Germany	2018	Cross-sectional		Refugee	Community	Majority adults	Majority male		Eastern Africa	Somalia (17.8%), Eritrea (9.7%),	Northern Europe	Germany	Mediterannian route, or Balkan route (Syria)	2014-2016	Giardia	Individual cases	2 cases	Not specified		Not specified		Not specified			Not specified		Not specified		Not specified		Not specified
											Western Africa	Nigeria (13.4%)					Borrelia recurrentis	Individual cases	2 cases B. recurrentis (Somalia)
											Western Asia	Syria (7.4%)
											Southern Asia	Afghanistan (13.3%)
14	Aldulaimi	Chronic abdominal pain and hepatosplenomegaly in a refugee patient	2021	Case study		Refugee	Community	Majority adults	Majority male		Eastern Africa	Eritrea	Northern America	USA	Sudan	Not specified	Schistosoma	Individual cases	1 case	Pain				Serology			Medication		Not specified		Not specified		Not specified
																				Other	heptosplenomegaly	Other infectious disease
15	Alhawarat	Trend of Cutaneous Leishmaniasis in Jordan from 2010 to 2016: Retrospective Study	2020	Surveillance/screening		Refugee	Not specified	Majority children	Majority male		Western Asia	Syria	Western Asia	Jordan		2010-2013,2014-2016	Leishmania	Individual cases	559 cases in refugees, incidence rate increased from 1.2/100000 (2012) to 11.80/100000 (2016)	Skin rash/condition		Not specified		Microscopy			Not specified		Not specified		Not specified		Not specified
																								Culture
																								Histology
16	Al-Hindi	Dientamoeba fragilis in gaza strip: A neglected protozoan parasite	2013	Cross-sectional		Refugee	Camp/centre	All age ranges	Not specified	Study to identify Dientamoeba fragilis		Not specified	Western Asia	Palestine		Not specified	Giardia	Individual cases	18/319 cases	Gastrointestinal		Other helminths/protozoa		Microscopy			Not specified		Not specified		Not specified		Not specified
																				Pain
17	Aliskin	Notifiable Communicable Diseases in Turkey and Their Notification Status: Antakya Sample	2019	Cross-sectional		Refugee	Community	All age ranges	Equal	3923 disease cases in total (residents & refugees)	Western Asia	Syria	Western Asia	Turkey		2014	Leishmania	Individual cases	174	Not specified		Not specified		Not specified			Not specified		Not specified		Not specified		Not specified
																	Brucella spp.		12
																	Salmonella typhi		1
																	Toxoplasma gondii		46
																	Echinococcus		14
																	Leishmania		2
																	Crimean-Congo hemorrhagic fever		1
																	Giardia		9
																	MERS		0
18	Al-Jawabreh	Epidemiology of cutaneous leishmaniasis in the endemic area of Jericho, Palestine	2003	Surveillance/screening	Not specifically refugees	Refugee	Camp/centre	Majority children	Not specified		Not specified		Western Asia	Palestine		1994-1999	Leishmania	Individual cases	152 cases	Skin rash/condition		Not specified		Microscopy			Not specified		Not specified		Not specified		Not specified
				Case-control		Refugee	Camp/centre	Not specified								1999			140 cases					Culture
																								Histology
19	Amr	Cutaneous Leishmaniasis among Syrian Refugees in Jordan: Retrospective Study	2018	Retrospective cohort		Refugee	Mixed	All age ranges	Equal		Western Asia	Syria	Western Asia	Jordan		2010-2016	Leishmania	Individual cases	558 cases	Skin rash/condition		Not specified		Clinical examination			Not specified		Not specified		Not specified		Not specified
21	Angheben	Is there echinococcosis in West Africa? A refugee from Niger with a liver cyst	2017	Case study		Refugee	Not specified	Majority adults	Majority male		Western Africa	Niger	Southern Europe	Italy	Libya	2012	Echinococcus	Individual cases	1 case	Pain		NCD kidney/liver		Molecular			Surgery		Not specified		Not specified		Not specified
																								Serology			Medication
																								Clinical examination
22	Antinori	Louse-Borne Relapsing Fever (Borrelia recurrentis) in a Somali Refugee Arriving in Italy: A Re-emerging Infection in Europe?,2016,%J,PLoS,,1935-2735 1935-2727,10,5,,"Antinori, S. and Mediannikov, O. and Corbellino, M. and Gr and e, R. and Parravicini, C. and Bestetti, G. and Longhi, E. and Ricaboni, D. and Ehounoud, C. B. and Fenollar, F. and Raoult, D. and Rimoldi, S. G.",https://www.embase.com/…	2016	Case study		Refugee	Not specified	Majority adults	Majority male		Eastern Africa	Somalia	Southern Europe	Italy	Sudan, Libya	2015	Borrelia recurrentis	Individual cases	1 patient	Fever		Not specified		Serology			Medication		Not specified		Not specified		Other	lice on clothes
																				Pain				Microscopy
																				Gastrointestinal				Molecular
23	Antinori	Louse-borne relapsing fever among East African refugees in Europe	2016	Case series		Refugee	Not specified	Not specified	Majority male		Eastern Africa	Somalia, Eritrea, Ethiopia	Southern Europe	Italy	Libya	2015	Borrelia recurrentis	Individual cases	28 cases	Pain		Not specified		Microscopy			Medication		Vector control	change clothing, delousing, screening for body lice	Other	lice	Crowding
													Western Europe	Switzerland, Germany, Netherlands						Fever				Molecular
																				Gastrointestinal
																				Respiratory
24	Antinori	Diagnosis of louse-borne relapsing fever despite negative microscopy in two asylum seekers from Eastern Africa	2017	Case series		Asylum seeker	Camp/centre	Majority adults	Majority male		Eastern Africa	Somalia	Southern Europe	Italy	Libya	2016	Borrelia recurrentis	Individual cases	2 cases	Pain		Not specified		Microscopy	neg		Medication		Not specified		Not specified		Crowding
						Asylum seeker	Camp/centre	Majority adults	Majority male		Northern Africa	Sudan								Gastrointestinal				Molecular	pos								Other	war, famine, poor living conditions
																				Bleeding
																				Fever
																				Other	scleral icterus
25	Arfaa	Intestinal parasites among Indochinese refugees and Mexican immigrants resettled in Contra Costa County, California	1981	Surveillance/screening		Refugee	Not specified	All age ranges	Equal		Southeastern Asia	Indochina	Northern America	USA		1978-1980	Giardia	Individual cases	16/186	Not specified		Other helminths/protozoa		Microscopy			Medication		Not specified		Not specified		Limited access to hygeine and sanitation
26	Arthur	Diarrheal disease in Cambodian children at a camp in Thailand	1992	Surveillance/screening		Refugee	Camp/centre	Majority children	Not specified		Southeastern Asia	Cambodia	Southeastern Asia	Thailand		1989	Cryptosporidia	Screening/surveillance	Giardia (54/408), Cryptospira (27/408)	Gastrointestinal		Other infectious disease		Microscopy			Other	Antibiotics, not effective	Not specified		Other	living in families with other children <5y	Crowding
																	Giardia					Other helminths/protozoa									Other	undernourished	Limited access to hygeine and sanitation
27	Azman	High hepatitis e seroprevalence among displaced persons in South Sudan	2017	Cross-sectional		IDP	Camp/centre	All age ranges	Majority female	0.64	Eastern Africa	South Sudan	Eastern Africa	South Sudan		2015	Hepatitis E	Screening/surveillance	75% IgG pos, 4.4% IgM (total n=206)	Asymptomatic		Other		Serology			Not specified		Not specified		Refugee status	IgM pos in camp >6months	Not specified
29	Badiaga	Autochthonous epidemic typhus associated with Bartonella quintana bacteremia in a homeless person	2005	Case study		IDP	Mixed	Majority adults	Majority male	hotel/homeless shelter	Western Europe	France	Western Europe	France		2002	Rickettsia spp.	Individual cases	1 case	Fever		Other	alcoholism	Serology			Not specified		Not specified		Not specified		Other	previous exposure to lice
																				Skin rash/condition	lesions			Culture
																				Other	hepatomegaly			Other	biochemistry/haematology
31	Baggett	Addressing COVID-19 Among People Experiencing Homelessness: Description, Adaptation, and Early Findings of a Multiagency Response in Boston	2020	Surveillance/screening		IDP	Camp/centre	Not specified	Not specified		Northern America	USA	Northern America	USA		2020	SARS CoV-2	Outbreak	429/1297 (33.1%)	Not specified		Not specified		Molecular			Not specified		Surveillance		Not specified		Crowding
																													Other	Quarantine
32	Beltrame	Accuracy of parasitological and immunological tests for the screening of human schistosomiasis in immigrants and refugees from African countries: An approach with Latent Class Analysis	2017	Diagnostic test validation		Asylum seeker	Not specified	All age ranges	Not specified		Not specified	Sub-saharan Africa	Southern Europe	Italy		2014-2016	Schistosoma	Screening/surveillance	65/373 (17.4%)	Asymptomatic		Not specified		Microscopy		Ref.	Not specified		Not specified		Not specified		Not specified
																				Other	symptomatic			Serology		ICT and WB resulted the test with highest sensitivity (94% and 92%, respectively), with a high NPV (98%) d ICT as the test with the highest sensitivity (96%) and NPV (97%), moreover PPV was reasonably good (78% and 72% according to CRS and LCA, respectively)
																								RDT		CCA showed the highest specificity (93%), but low sensitivity (48%)
33	Benson	Asymptomatic schistosomiasis in a young Sudanese refugee	2007	Case study		Refugee	Not specified	Majority children	Majority male		Northern Africa	Sudan	Australia and New Zealand	Australia	Kenya	2005	Schistosoma	Individual cases	1 case	Asymptomatic	initial consultation	Other helminths/protozoa		Microscopy			Medication		Not specified		Delayed/mis-diagnosis		Not specified
																				Gastrointestinal	Follow (2 weeks later)	NCD other	Sickle cell trait HbS	Serology
																				Pain
																				Other	palpable spleen
34	Benzeguir	High frequency of gastrointestinal parasites in refugees and asylum seekers upon arrival in Sweden	1999	Surveillance/screening		Mixed	Camp/centre	All age ranges	Majority male		Eastern Africa	Ethiopia	Northern Europe	Sweden		1994-1996	Giardia	Screening/surveillance	0.101	Gastrointestinal		Other helminths/protozoa		Microscopy			Not specified		Not specified		Not specified		Not specified
											Western Asia	Iraq					Schistosoma		0.003	Asymptomatic
											South America	Chile
											Southeastern Asia
											Southern Europe	Bosnia
35	Berger	Infectious disease among Ethiopian immigrants in Israel	1989	Retrospective cohort		Refugee	Not specified	All age ranges	Not specified		Eastern Africa	Ethiopia	Western Asia	Israel		1980-1985	Salmonella typhi	Screening/surveillance	0.04 - 25% per year	Not specified		TB		Culture	S. typhi		Medication		Improved hygeine/sanatation facilites		Not specified		Refugee status	previous stays in camps
																	Fasciola	Screening/surveillance	0.002			Malaria		Microscopy	Stool				Vector control
																	Schistosoma	Screening/surveillance	36.1- 45.0%			Other helminths/protozoa							Vaccine	not our pathogens
																	Giardia	Screening/surveillance	12.7-28.0%			Other infectious disease							Surveillance
																	Leishmania	Individual cases	1 case					Not specified					Other	malaria prophylaxis
																	Rickettsia spp.	Individual cases	9/135					Serology
																	Rift Valley Fever	Individual cases	33 cases					Serology
																	Borrelia recurrentis	Individual cases						Microscopy
36	Bizri	The Association Between the Syrian Crisis and Cutaneous Leishmaniasis in Lebanon	2021	Surveillance/screening		Refugee	Mixed	All age ranges	Equal		Western Asia	Syria	Western Asia	Lebonon		2005-2018	Leishmania	Individual cases	In 2014, 65.3% of leishmaniasis cases occurred among Syrian refugees while during 2015 and 2017 this number ranged between 81.1 and 89.6%	Skin rash/condition		Not specified		Not specified			Medication		Not specified		Limited access to hygeine and sanitation		Not specified
37	Bjazevic	Case report - Primary renal echinococcal infection	2020	Case study		Refugee	Not specified	Majority adults	Majority male		Western Asia	Syria	Northern America	Canada	Lebonon	not specified	Echinococcus	Individual cases	1 case	Pain		Not specified		Other	ultrasound/CT scan		Surgery		Not specified		Not specified		Delayed/mis-diagnosis
																								Microscopy			Medication
																								Other	biochemistry/haematology
																								Histology
38	Bliss	High prevalence of shigella or enteroinvasive Escherichia coli carriage among residents of an internally displaced persons camp in South Sudan	2018	Cross-sectional		IDP	Camp/centre	All age ranges	Not specified		Eastern Africa	South Sudan	Eastern Africa	South Sudan		not specified	Cryptosporidia	Screening/surveillance	2/88	Asymptomatic		Other helminths/protozoa		Molecular			Not specified		Not specified		Not specified		Crowding
																	Giardia		4/88			Other infectious disease											Limited access to hygeine and sanitation
																	Hepatitis E		0/88
																	Salmonella typhi		Salmonella spp. 6/88
39	Bloch-Infanger	Increasing prevalence of infectious diseases in asylum seekers at a tertiary care hospital in Switzerland	2017	Surveillance/screening		Asylum seeker	Camp/centre	All age ranges	Majority male			Europe, Americas, South east asia, eastern Mediterranean, western pacific	Western Europe	Switzerland		2004/05 and 2014/15	Borrelia recurrentis	Screening/surveillance	2cases (2015/15)			Other infectious disease		Not specified			Not specified		Other	isolation	Not specified		Crowding
											Western Asia	Turkey																					Limited access to hygeine and sanitation
											Eastern Africa	Eritrea
40	Boccia	High mortality associated with an outbreak of hepatitis E among displaced persons in Darfur, Sudan	2006	Outbreak report		IDP	Camp/centre	Majority adults	Majority female	Pregnant	Northern Africa	Sudan	Northern Africa	Sudan		2004	Hepatitis E	Outbreak	253 cases, lab tested 19/20	Fever		Not specified		Serology			Not specified		Not specified		Vulnerable person (women, children, elderly)	Pregnant	Limited access to hygeine and sanitation
																				Gastrointestinal				Molecular
																				Jaundice
																				Pain
41	Borch	Schistosomiasis: a case study	2009	Case study		Refugee	Community	Majority adults	Majority male		Eastern Africa	Somalia	Northern America	USA	Kenya	not specified	Schistosoma	Individual cases	1 case	Bleeding	episodic g ross hematuria			Other	haematology/biocehemistry		Medication		Not specified		Not specified		Other	exposure to fresh water in endemic areas
																				Pain				Other	ultrasound/cytoscopy
																								Microscopy
42	Botros	Serological evidence of dengue fever among refugees, Hargeysa, Somalia	1989	Outbreak report		Refugee	Camp/centre	Majority adults	Equal		Not specified		Eastern Africa	Somalia		1985	Dengue	Outbreak	15/38	Fever		Not specified		Serology			Not specified		Not specified		Not specified		Not specified
																	Yellow fever		0/38	Pain
																	Crimean-Congo hemorrhagic fever		0/38
																	Zika		0/38
																	Chikungunya		0/38
																	Rift Valley Fever		0/38
																	West nile fever		1/38
43	BradariÄ	Two outbreaks of typhoid fever related to the war in Bosnia and Herzegovina	1996	Outbreak report		Refugee	Not specified	All age ranges	Majority male		Southern Europe	Bosnia and Herzegovina	Southern Europe	Croatia		1992	Salmonella typhi	Outbreak	22 cases	Fever		Not specified		Clinical examination			Medication		Surveillance		Not specified		Limited access to hygeine and sanitation
																				Pain				Culture					Other	treatment of infected, including asymtomatic
																				Other	splenomegaly/hepatomegaly/cervical adenopathy/coated tongue			Serology
																				Gastrointestinal
																				Respiratory
																				Skin rash/condition
																				Neurological
44	Bradshaw	Dermal leishmaniasis in a 25-year-old Syrian refugee	2017	Case study		Refugee	Not specified	Majority adults	Majority male		Western Asia	Syria	Northern America	Canada		not specified	Leishmania	Individual cases	1 case	Skin rash/condition		Not specified		Histology			Other	cryotherapy	Not specified		Not specified		Not specified
																								Molecular			Medication
45	Brodine	Community based parasitic screening and treatment of sudanese refugees: Application and assessment of centers for disease control guidelines	2009	Cross-sectional		Refugee	Community	All age ranges	Equal		Northern Africa	Sudan	Northern America	USA	Egypt, Kenya	2006-2007	Schistosoma	Screening/surveillance	46/171 (27%)	Pain		Other helminths/protozoa		Microscopy			Medication		Not specified		Not specified		Not specified
																	Filarioidea		0/171					Serology		loa loa microscopy 97-100% sensitive, 100% specific
46	Brooker	Leishmaniasis in refugee and local Pakistani populations	2004	Cross-sectional		Refugee	Camp/centre	All age ranges	Not specified		Southern Asia	Afganistan	Southern Asia	Pakistan		2002-2003	Leishmania	Screening/surveillance	lesions 2.7%, scars 4.2%	Skin rash/condition		Not specified		Clinical examination			Not specified		Not specified		Refugee status	years lived in camp	Not specified
																															Crowding
																															Other	age, household member with lesions or scars, family visiting from Afganistan, having cows or dogs in compound
47	Brooks	Cysticercosis of the superior oblique muscle	1983	Case study		Refugee	Not specified	Majority adults	Majority female		Southeastern Asia	Vietnam	Australia and New Zealand	Australia		Not specified	Taenia solium	Individual cases	1 case	Other	Swelling	Not specified		Clinical examination			Surgery		Not specified		Not specified		Other	Insufficiently cooked pork
																				Other	Double vision			Microscopy			Surgery
																								Histology
48	Brown	Murine typhus among Khmers living at an evacuation site on the Thai-Kampuchean border	1988	Outbreak report		Refugee	Camp/centre	Majority adults	Majority male		Southeastern Asia	Camodia	Southeastern Asia	Thailand		1986	Rickettsia spp.	Outbreak	170 cases	Fever		Not specified		Clinical examination			Medication		Not specified		Other	Male	Other	Presence of rats in the camp
																				Pain				Serology	Serology performed on 19 patients, of which 16 were positive
																				Neurological
49	Brown	Clinical presentation of louse-born relapsing fever among Ethiopian refugees in northern Somalia	1988	Cross-sectional		Refugee	Camp/centre	Majority children	Equal	84% under 25 years	Eastern Africa	Ethiopia	Eastern Africa	Somalia		1986	Borrelia recurrentis	Individual cases	37 cases	Fever		Not specified		Microscopy			Medication		Vector control	Delousing	Not specified		Other	Resistance to insecticides
																				Respiratory				Serology					Other	Improving nutritional status of residents			Other	Lack of awareness in residents
																				Gastrointestinal
																				Pain
																				Bleeding
																				Skin rash/condition	Petechial spots
																				Other	Liver and/or spleen tenderness
50	Browne	Hepatitis E Outbreak Among Refugees from South Sudan - Gambella, Ethiopia	2014	Outbreak report		Refugee	Camp/centre	Not specified	Not specified		Eastern Africa	South Sudan	Eastern Africa	Ethiopia		2014-2015	Hepatitis E	Outbreak	1117 cases	Jaundice				Molecular	Not routine in camps. Convenience smapling of 21 jaundice cases		Not specified		Community education		Not specified		Crowding
																				Fever		Malnutrition	1 child	Clinical examination					Improved hygeine/sanatation facilites				Limited access to hygeine and sanitation
																													Surveillance
51	Buonfrate	Extended screening for infectious diseases among newly-arrived asylum seekers from Africa and Asia, Verona province, Italy, April 2014 to June 2015	2019	Surveillance/screening		Refugee	Camp/centre	Majority adults	Majority male	> 14 years of age	Western Africa	Burkina Faso, Cote d'Ivoire, Gambia, Guinea, Ghana, Guinea-Bissau, Mali, Nigeria, Senegal	Southern Europe	Italy		2014-2015	Schistosoma	Screening/surveillance	19/378 (7%) Stool examination in sub-Saharan African refugees	Asymptomatic		Not specified		Microscopy			Not specified		Not specified		Other	Esinophilia	Not specified
											Eastern Africa	Eritrea, Somalia, Sudan	Southern Europe	Italy			Schistosoma	Screening/surveillance	20/96 (20.8%) Urine examination in sub-Saharan refugees					Serology
											Middle Africa	Angola, Cameroon, Congo	Southern Europe	Italy			Schistosoma	Screening/surveillance	0/97 (0%) In refugees from Asia
											Southern Asia	Afghanistan, Bangladesh, Nepal, Pakistan, Sri Lanka	Southern Europe	Italy
											Western Asia	Bahrain, Palestine	Southern Europe	Italy
											Northern Africa	Morocco, Tunisia	Southern Europe	Italy
52	Ceccarelli	Urinary schistosomiasis in asylum seekers in Italy: an emergency currently undervalued	2013	Surveillance/screening		Asylum seeker	Not specified	Majority adults	Majority male		Western Africa	Mali, Burkina Faso	Southern Europe	Italy		2009-2010	Schistosoma	Individual cases	7 cases	Other	Hematuria	Not specified		Serology			Medication		Surveillance		Not specified		Not specified
																								Microscopy			Surgery
																			TropNetEurop reported 82 cases, 41.4% cases immigrants/refugees					Molecular
																								Clinical examination
53	Chalupa	The review of imported visceral leishmaniosis in the Czech Republic	2001	Case study		Refugee	Camp/centre	Majority adults	Majority male		Eastern Africa	Somalia	Eastern Europe	Czech Republic	Ethiopia	1999	Leishmania	Individual cases	1 case	Fever		Not specified		Serology			Medication		Not specified		Not specified		Not specified
																				Neurological	Headache and tremor			Microscopy
																				Other
																				Gastrointestinal
																				Pain
																				Other	Hepatomegaly and splenomegaly
54	Chandrasena	Intestinal parasites and the growth status of internally displaced children in Sri Lanka	2007	Cross-sectional		IDP	Camp/centre	Majority children	Majority male		Southern Asia	Sri Lanka	Southern Asia	Sri Lanka		2004	Giardia	Screening/surveillance	23/159 (14.5%)	Not specified		Malnutrition		Microscopy			Not specified		Other	De-worming campaign three months prior	Not specified		Limited access to hygeine and sanitation
																						Other helminths/protozoa
55	Chang	Decreasing intestinal parasites in recent northern California refugees	2013	Surveillance/screening		Refugee	Not specified	All age ranges	Equal		Western Asia	Armenia, Azerbaijan, Georgia, Jordan, Kuwait, Lebanon, Saudi Arabia, Syria, Turkey	Northern America	United States of America		2008-2010	Giardia	Screening/surveillance	10/721 (1.4%)	Asymptomatic		Not specified		Microscopy			Not specified		Other	Pre-departure medication	Other	Younger age	Not specified
											Southern Asia	Afghanistan, Bhutan, India, Nepal, Pakistan					Giardia	Screening/surveillance	14/111 (12.6%)					Microscopy							Other	Geographic origin
											Southeastern Asia	Thailand, Vietnam, Cambodia, Myanmar, Indonesia, Malaysia, Philippines					Giardia	Screening/surveillance	13/254 (5.1%)					Microscopy
											Middle Africa	Congo					Giardia	Screening/surveillance	12/120 (10%)					Microscopy
											Eastern Africa	Ethiopia, Eritrea, Somalia					Schistosoma	Screening/surveillance	1/120 (0.8%)					Microscopy
											Southern Asia	Iran, India, Bhutan	Northern America	United States of America	Iraninan - Austria and Turkey		Schistosoma	Screening/surveillance	7/238 (2.9%)	Asymptomatic		Not specified		Serology			Not specified		Other	Pre-departure medication	Not specified		Not specified
											Eastern Africa	Eritrea, Ethiopia, Somalia							5/238 (2.1%)					Serology
											Southeastern Asia	Vietnam, Myanmar							5/238 (2.1%)					Serology
											Western Asia	Iraq			Syria, Jordan, Iran, Turkey				1/238 (0.4%)					Serology
56	Chen	Japanese encephalitis in two children-United States	2010	Case study		Refugee	Camp/centre	Majority children	Majority male	Communal housing in camp since birth	Southeastern Asia	Thailand	Northern America	USA	na	2010	Japanese encephalitis	Individual cases	1 case	Fever		Other helminths/protozoa		Serology		na	Not specified		Not specified		Not specified		Refugee status
																				Gastrointestinal													Other	Lack of mosq net use
																				Pain													Other	Pigs and rice fields nearby
																				Neurological
																				Other	Somnolence 8drowsiness), refusal to walk
57	Cherian	Late-stage human African trypanosomiasis in a Sudanese refugee	2010	Case study		Refugee	Camp/centre	Majority adults	Majority female	1 19 yaer old female	Northern Africa	Sudan	Australia and New Zealand	Australia	Uganda	2008	Trypanosomes	Individual cases	1 case	Skin rash/condition				Microscopy		na	Medication		Not specified		Not specified		Not specified
																				Neurological
																				Fever
																				Other	night sweats, weight loss, abulia, lethargy, apathy/reduced rousability
58	Chernet	Accuracy of Diagnostic Tests for Schistosoma mansoni Infection in Asymptomatic Eritrean Refugees: Serology and Point-of-Care Circulating Cathodic Antigen Against Stool	2017	Diagnostic test validation	And cross sectional	Refugee	Camp/centre	Majority adults	Majority male		Eastern Africa	Eritrea	Western Europe	Switzerland	na	2016	Schistosoma	Screening/surveillance	23/107 positive by miscroscopy	Asymptomatic		Not specified		Microscopy		Considered standard	Not specified		Not specified		Not specified		Not specified
																			54/107 positive by serology					Serology		Sensitivity = 95.7%, Specificity 61.9%
																			29/107 clearly positive by PC-CCA (14 WEAK POSITIVE)					Other	POC-CCA	Sensitivity = 91.3%, Specifificity 73.8%
59	Chironna	Prevalence rates of viral hepatitis infections in refugee Kurds from Iraq and Turkey	2003	Cross-sectional		Refugee	Camp/centre	All age ranges	Majority male	Kurdish refugees	Western Asia	Iraq	Southern Europe	Italy	na	2000	Hepatitis E	Screening/surveillance	116 of 637 positive by ELISA, 112 positive by WB for Iraqis	Not specified		Other infectious disease	HAV, HBV	Serology		na	Not specified		Not specified		Not specified		Limited access to hygeine and sanitation
											Western Asia	turkey							38 of 368 positive by ELISA, 37 positive by WB for Turkish														Other	low SES
60	Chironna	Prevalence of hepatitis virus infections in Kosovar refugees	2001	Cross-sectional		Refugee	Camp/centre	All age ranges	Equal		Southern Europe	Kosovo	Southern Europe	Italy	na	1999	Hepatitis E	Screening/surveillance	20 reactive by EIA, 13 positive by immunoblot assay of 526	Not specified		Other infectious disease	HAV, HBV	Serology		na	Not specified		Not specified		Not specified		Limited access to hygeine and sanitation
62	Çizmeci	Leishmaniasis in Istanbul: A new epidemiological data about refugee leishmaniasis	2019	Case series		Refugee	Not specified	All age ranges	Majority male	9 male, 4 female	Western Asia	Syria	Western Asia	Turkey	na	2014-2018	Leishmania	Individual cases	13 patients with CL, 11 dry type, 2 wet type	Skin rash/condition		Not specified		Microscopy		na	Medication		Not specified		Not specified		Not specified
																								Molecular
63	Çoşkun	Impact of Syrian refugees on congenital TORCH infections screening in Turkey	2020	Retrospective cohort		Refugee	Not specified	Majority adults	Majority female	Pregnant women	Western Asia	Syria	Western Asia	Turkey	na	2016-2018	Toxoplasma gondii	Screening/surveillance	1296 women tested, 22.3% positive for IgM, 19/135 positie for Aviditiy IgG	Not specified		Other infectious disease	TORCH	Serology		blood test 5% false positives, 35-74% detection rate	Not specified		Not specified		Not specified		Limited access to hygeine and sanitation
																								Molecular									Crowding
																																	Other	eating habits and ses
64	Costescu Strachinaru	Relapsing fever in asylum seekers from Somalia arriving in Belgium in August 2015	2016	Case series		Asylum seeker	Camp/centre	Majority adults	Majority male	One 19 year old man, one 20 year old man	Eastern Africa	Somalia	Western Europe	Belgium	Somalia, Ethiopia, Sudan, Libya	2015	Borrelia recurrentis	Individual cases	2 cases	Fever		Other infectious disease	Dengue IgM positive	Microscopy		na	Medication		Not specified		Not specified		Refugee status
																				Gastrointestinal				Serology									Limited access to hygeine and sanitation
																				Other	Chills
																				Respiratory
																				Other	Fatigue, tachycardia, systolic aortic murmur
																				Pain
65	Crogan	Management of old world cutaneous leishmaniasis in refugee children	2010	Case series		Refugee	Not specified	Majority children	Majority female		Southern Asia	Afghanistan	Australia and New Zealand	Australia	Pakistan	2005 - 2008	Leishmania	Individual cases	9 children, 8 female, 1 male.	Skin rash/condition		Not specified		Histology		na	Medication		Not specified		Not specified		Not specified
											Southern Asia	Pakistan												Clinical examination			Other	photodynamic therapy
66	Cutuli	Lice, rodents, and many hopes: a rare disease in a young refugee	2017	Case study		Refugee	Not specified	Majority children	Majority female	One teenage female	Eastern Africa	Not Specified	Southern Europe	Italy	na	Not specified	Leptospira spp.	Individual cases	1 case of coinfection	Respiratory		Not specified		Molecular		na	Medication		Not specified		Not specified		Limited access to hygeine and sanitation
																	Borrelia recurrentis			Jaundice													Delayed/mis-diagnosis
																				Other	hypotension, anemia, low platelet count, altered blood coagulation, high procalcitonin
67	D'Alauro	Intestinal parasites and pregnancy	1985	Cross-sectional		Refugee	Camp/centre	Majority adults	Majority female	pregnant women	Southeastern Asia	Cambodia, Vietnam, Lao	Southeastern Asia	Thailand	Lao, Cambodia	1983	Giardia	Screening/surveillance	17 of 147 women	Asymptomatic		Other infectious disease		Microscopy		na	Medication		Not specified		Not specified		Vulnerable person (women, children, elderly)	pregnancy
																																	Limited access to hygeine and sanitation
68	Dalekos	Antibodies to hepatitis E virus among several populations in Greece: increased prevalence in an hemodialysis unit	1998	Other	seroepidemiological study	Refugee	Camp/centre	Majority adults	Majority male		Southern Europe	Albania	Southern Europe	Greece		Not specified	Hepatitis E	Screening/surveillance	17 of 350 positive by EIA, 5/8 confirmed by WB	Not specified		Not specified		Serology		62.5% confimed by Western Blot	Not specified		Not specified		Other	HBV antobodies	Refugee status
69	Dao	Specific health problems of Southeast Asian refugees in middle Tennessee	1984	Case study		Refugee	Not specified	Majority adults	Majority female	20 year old pregnant woman	Southeastern Asia	Laos	Northern America	USA		1982	Taenia solium	Individual cases	1 posiitive	Not specified		Other helminths/protozoa	Clonorchis sinensis, hookworm	Microscopy		na	Medication		Not specified		Not specified		Not specified
70	Darcis	Louse-borne relapsing fever in a refugee from Somalia arriving in Belgium,May	2016	Case study		Refugee	Not specified	Majority adults	Majority male	20 year old male refugee	Eastern Africa	Somalia	Western Europe	Belgium	Italy	2015	Borrelia recurrentis	Individual cases	1 case	Pain		Not specified		Molecular		na	Medication		Improved hygeine/sanatation facilites		Not specified		Limited access to hygeine and sanitation
																				Other	Arthralgia			Serology									Other	poverty, malnurtition
																				Fever													Crowding
																				Other	Anemia
71	Daveson	A case of periportal fibrosis in a Sudanese refugee	2008	Case study		Refugee	Not specified	Majority adults	Majority male	37 year old male	Northern Africa	Sudan	Australia and New Zealand	Australia		Not specified	Schistosoma	Individual cases	1 case	Gastrointestinal		Other infectious disease	Hep B	Microscopy		na	Medication		Not specified		Not specified		Not specified
																				Other	lethargy	Other	Alcoholism
																				Other	elevated liver enzyme levels
72	Dawson-Hahn	Eosinophilia and the Seroprevalence of Schistosomiasis and Strongyloidiasis in Newly Arrived Pediatric Refugees: An Examination of Centers for Disease Control and Prevention Screening Guidelines	2010	Surveillance/screening		Refugee	Not specified	Majority children	Equal		Southeastern Asia	Burma	Northern America	USA	na	2008-2009	Schistosoma	Screening/surveillance	13 cases of 161 tested	Asymptomatic		Other helminths/protozoa	Strongyloides coinfection in 1 case	Microscopy			Medication		Not specified		Not specified		Not specified
											Western Asia	Iraq								Other	eosinophilia			Serology		99% specificity and 96% sensitivity for detection of infection by S mansoni and a sensitivity of 55% for identification of Schistosoma non-mansoni species
											Eastern Africa	Somalia, Burundi												Other	Eosinophil count	0.54 sens, 0.84 spec, 0.23 PPV, 0.95 NPV
											Middle Africa	DRC
											Western Africa	Togo, Liberia
											Northern Africa	Sudan
73	De Vetten	Parasitic stool testing in newly arrived refugees in Calgary, Alta	2017	Other	exploratory retrospective chart review	Refugee	Mixed	All age ranges	Equal		Eastern Africa	Eritrea, Ethiopia, Somalia	Northern America	Canada		2011-2013	Giardia	Screening/surveillance	110 of 1030	Not specified		Other helminths/protozoa		Serology		na	Not specified		Not specified		Not specified		Crowding
											Northern Africa	Sudan					Schistosoma		4 of 1030					Microscopy									Limited access to hygeine and sanitation
											Middle Africa	Congo					Cryptosporidia		3 of 1030														Limited access to healthcare
											Western Asia	Iraq
											Southern Asia	Iran. Pakistan, Bhutan, Afganistan
											Southeastern Asia	Myanmar
											South America	Colombia
											Eastern Europe	Hungary					Taenia solium		3 of 1030
74	DeGirolami	Intestinal parasites among Southeast Asian refugees in Massachusetts	1983	Surveillance/screening		Refugee	Not specified	Not specified	Not specified	previously in camps	Southeastern Asia	Cambodia	Northern America	USA	Thailand, Indoneisa, Malasia, Macau, Singapore, Pihlippines, Hong Kong	1981-1982	Giardia	Screening/surveillance	263 of 1478	Not specified		Other helminths/protozoa		Microscopy		na	Not specified		Not specified		Not specified		Not specified
											Southeastern Asia	Laos					Taenia solium		5 of 1478
											Southeastern Asia	Vietnam					Fasciola		2 of 1478
75	Desai	Infectious disease outbreaks among forcibly displaced persons: An analysis of ProMED reports 1996-2016	2020	Other	Retrospective analysis of outbreak reports	Mixed	Mixed	Not specified	Not specified			Africa		Africa	na	1996-2016	Yellow fever	Outbreak	3 Africa (161 cases) in Sudan	Not specified		Other	Other outbreaks discussed, but likely not concurrent, different populations and areas.	Not specified		na	Not specified		Vaccine	*for yellow fever only	Not specified		Limited access to healthcare	collapse of health system in country of origin
												Eastern Mediterranean		Eastern Mediterranean			Leishmania		1 Africa (1800 cases)										Surveillance
												Europe		Europe			Dengue		1 eastern mediterranean (185 cases), 2 SE Asia (905 cases), 2 western pacific (23 cases)										Other	Adequate healthcare, infection control
												Latin America		Latin America			Ebola		1 Africa (119 cases), 1 suspected (1 case) Europe
												North America		North America			Hepatitis E		8 africa (15793 cases)
												Southeast Asia		Southeast Asia			Lassa		1 africa (88 cases)
												Western Pacific		Western Pacific			Borrelia recurrentis		3 Europe (18 cases)
																	Marburg		1 Africa (5 cases)
																	Trypanosomes		1 Africa (490 cases)
																	Salmonella typhi		2 eastern mediterranean (99 cases), 1 Europe (24 cases) 1 western pacific (2 cases)
																	Leishmania		1 Africa (1800 cases)
																	Rift Valley Fever		1 Africa (80 cases)
76	Doganay	Refugees of the Syrian Civil War: Impact on Reemerging Infections, Health Services, and Biosecurity in Turkey	2016	Surveillance/screening		Refugee	Mixed	Not specified	Not specified		Western Asia	Syria	Western Asia	Turkey	na	2012- 2015	Leishmania		5495 cases, 109 in 2012, 2835 in 2013, 1843 in 2014, 718 in forst 10 month sof 2015	Not specified		TB		Not specified		na	Not specified		Not specified		Not specified		Crowding
																						Other infectious disease	masles, hep A, etc, but not directly connected to theses cases										Limited access to hygeine and sanitation
77	Dorkenoo	Monitoring migrant groups as a post-validation surveillance approach to contain the potential reemergence of lymphatic filariasis in Togo	2021	Cross-sectional		Refugee	Mixed	Not specified	Not specified		Western Africa	Ghana	Western Africa	Togo		2018	Filarioidea	Screening/surveillance	9/585 (1.5%)	Not specified		Not specified		Serology			Not specified		Other	MDA	Not specified		Refugee status
																								RDT
																								Microscopy
78	Duffy	Murine typhus identified as a major cause of febrile illness in a camp for displaced Khmers in Thailand	1990	Cross-sectional		Refugee	Camp/centre	Majority adults	Not specified		Southeastern Asia	Cambodia	Southeastern Asia	Thailand		1989	Rickettsia spp.	Screening/surveillance	28/37 (76%)	Fever		Malnutrition		Serology			Medication		Not specified		Not specified		Refugee status
																				Respiratory				Microscopy									Other	High rodent population in camp
																				Skin rash/condition
																				Pain
																				Neurological
																				Other	Lack of energy
79	Dunya	Head and neck cutaneous leishmania: clinical characteristics, microscopic features and molecular analysis in a cohort of 168 cases	2016	Retrospective cohort		Refugee	Not specified	All age ranges	Equal		Western Asia	Syria	Western Asia	Lebanon		Not specified	Leishmania	Individual cases	163 cases	Skin rash/condition		Not specified		Molecular			Medication		Vector control		Vulnerable person (women, children, elderly)	Younger age associated with head and neck lesions	Not specified
																								Histology
																								Molecular
80	Edosomwan	Malaria coinfection with Neglected Tropical Diseases (NTDs) in children at Internally Displaced Persons (IDP) camp in Benin City, Nigeria	2020	Cross-sectional		IDP	Camp/centre	Majority children	Equal		Western Africa	Nigeria	Western Africa	Nigeria		Not specified	Giardia	Screening/surveillance	110/184 (59.8%)	Asymptomatic		Malaria		Microscopy			Not specified		Improved hygeine/sanatation facilites		Not specified		Not specified
																	Schistosoma	Screening/surveillance	53/184 (28.8%)			Other helminths/protozoa							Community education
81	Ehlkes	Negligible import of enteric pathogens by newly-arrived asylum seekers and no impact on incidence of notified Salmonella and Shigella infections and outbreaks in Rhineland-Palatinate, Germany, January 2015 to May 2016	2018	Surveillance/screening		Asylum seeker	Camp/centre	All age ranges	Majority male		Southern Europe	Albania	Western Europe	Germany		2015-2016		Screening/surveillance	2/2436 (0.08%) Taenia spp.	Asymptomatic		Not specified		Microscopy			Not specified		Not specified		Other	Location of origin	Not specified
											Eastern Africa	Eritrea				2015-2016		Screening/surveillance	5/571 (0.88%) Taenia spp.
																2015-2016	Schistosoma	Screening/surveillance	40/571 (7%)
											Western Asia	Syria, Georgia				2015-2016		Screening/surveillance	3/2703 (0.11%) Taenia spp.
											Northern Africa	Egypt				2015-2016	Schistosoma	Screening/surveillance	1/90 (1.1%)
											Middle Africa					2015-2016	Schistosoma	Screening/surveillance	3/30 (10%)
											Southern Asia					2015-2016		Screening/surveillance	2/3751 (0.05%) Taenia spp.
											Not specified					2015-2016	Schistosoma	Screening/surveillance	3/784 (0.38%)
82	Eksi	Genotyping Leishmania promastigotes isolated from patients with cutaneous leishmaniasis in south-eastern Turkey	2017	Cross-sectional		Refugee	Camp/centre	Not specified	Not specified	100 samples were taken for RFLP (PCR) analysis of which majority were male. Included is the total amount of Leishmania cases	Western Asia	Syria	Western Asia	Turkey		2014-2015	Leishmania	Individual cases	433 cases	Skin rash/condition		Not specified		Clinical examination			Not specified		Not specified		Not specified		Not specified
																								Culture
																								Microscopy
																								Molecular
83	El Hajj	Fatal Visceral Leishmaniasis Caused by Leishmania infantum, Lebanon	2018	Case series	All died, through misdiagnosis	Refugee	Not specified	Majority children	Majority male		Western Asia	Syria	Western Asia	Lebanon		2014-2017	Leishmania	Individual cases	5 cases	Fever		Not specified		Microscopy			Medication		Not specified		Not specified		Delayed/mis-diagnosis
																				Other	Abdominal distension, ascites, hepatosplenomegaly			Molecular			Supportive care
84	El Safadi	Cutaneous leishmaniasis in north Lebanon: Re-emergence of an important neglected tropical disease	2019	Prospective cohort		Refugee	Mixed	Majority children	Not specified		Western Asia	Syria	Western Asia	Lebanon		2017	Leishmania	Individual cases	48 cases	Skin rash/condition		Not specified		Clinical examination			Medication		Not specified		Not specified		Limited access to hygeine and sanitation
																								Microscopy									Delayed/mis-diagnosis
																								Molecular									No treatment (or inadequate)
85	Elias	Typhoid fever in a young immigrant child: a case report and review of the literature	2008	Case study		Refugee	Not specified	Majority children	Majority male		Eastern Africa	Burundi	Northern America	United States of America	Tanzania	Not specified	Salmonella typhi	Individual cases	1 case	Fever		Other infectious disease	Conjuntivitis and oral thrush	Culture			Medication		Not specified		Not specified		Not specified
																				Gastrointestinal				Microscopy			Supportive care
																				Other	Poor feeding			Clinical examination
86	Enabulele	Urogenital schistosomiasis in Nigeria post receipt of the largest single praziquantel donation in Africa	2021	Cross-sectional		IDP	Camp/centre	Majority children	Not specified		Western Africa	Nigeria	Western Africa	Nigeria		2018	Schistosoma	Screening/surveillance	22/756 (2.9%)	Asymptomatic		Not specified		Microscopy			Not specified		Other	MDA	Not specified		Not specified
																				Other	Macrohematuria (13 samples)
87	Engström	Seronegative, complicated hydatid cyst of the lung: A case report	2017	Case study		Refugee	Not specified	Majority adults	Majority male		Western Asia	Syria	Northern Europe	Denmark		Not specified	Echinococcus	Individual cases	1 case	Pain		Other infectious disease	Pneumonia	Clinical examination			Medication		Not specified		Not specified		Not specified
																				Respiratory				Microscopy			Supportive care
																				Other	Weight loss, night sweats			Serology			Surgery
																				Fever				Molecular
88	Eroglu	The increase in neglected cutaneous leishmaniasis in Gaziantep province of Turkey after mass human migration	2019	Cross-sectional		Refugee	Not specified	Majority children	Equal	Other 55 cases were local residents	Western Asia	Syria	Western Asia	Turkey		Not specified	Leishmania	Individual cases	845/900 (93.9%)	Skin rash/condition		Not specified		Clinical examination			Medication		Not specified		Vulnerable person (women, children, elderly)	Females	Other	Seasonality
																								Microscopy			Other	Cryotherapy			Vulnerable person (women, children, elderly)	Children < 20 years	Refugee status
89	Espinel	A piece of my mind. On the trail of color	1996	Case study		IDP	Not specified	Majority children	Majority male		South America	Colombia	South America	Colombia		1963	Yellow fever	Individual cases	1 case	Fever		Not specified		Clinical examination			Supportive care		Not specified		Not specified		Not specified
																				Jaundice				Microscopy
																				Other	Hepatomegaly
																				Other	Black vomit
																				Pain
90	Fan	Seroepidemiology of Toxoplasma gondii infection among Chinese aboriginal and Han people residing in mountainous areas of northern Thailand	2021	Cross-sectional		Refugee	Not specified	All age ranges	Majority female		Eastern Asia	China	Southeastern Asia	China		2003	Toxoplasma gondii	Screening/surveillance	123/597 (20.6%)	Not specified		Not specified		Serology			Not specified		Not specified		Vulnerable person (women, children, elderly)	Younger age	Not specified
																															Other	Ethnic group
91	Franco-Paredes	Persistent and untreated tropical infectious diseases among Sudanese refugees in the United States	2007	Cross-sectional	Mean age 25. Evaulated patients from previous study who attended health clinics. One patient had Taenia spp present in stool but no details if it is T. solium	Refugee	Community	Not specified	Majority male		Northern Africa	Sudan	Northern America	United States of America		2005-2006	Schistosoma	Individual cases	27/42 (64%)	Not specified		Not specified		Serology			Medication		Other	Pre-departure screening	Not specified		Not specified
																	Giardia	Individual cases	2 cases					Microscopy			Not specified
																								Clinical examination
92	Franco-Paredes	Pelvic echinococcosis in a Northern Iraqi refugee	2006	Case study		Refugee	Community	Majority adults	Majority male		Western Asia	Iraq	Northern America	United States of America		Not specified	Echinococcus	Individual cases	1 case	Pain	Postprandial upper right quadrant pain from cysts			Clinical examination			Medication		Not specified		Not specified
																				Gastrointestinal	Nausea												Not specified
																				Other	Hepatomegaly
93	Fritzsche	Serological survey of human cysticercosis in Irianese refugee camps in Papua New Guinea	1990	Cross sectional or screening..		Refugee	Camp/centre	Majority adults	Majority male	Only one positive case, though 221 screened.	Southeastern Asia	Indonesia	Melanesia	Papua New Guinea		1986	Taenia solium	Individual cases	1/221	Asymptomatic		Not specified		Serology			Not specified		Other	Restricting movement of pigs out of refugee camps	Not specified		Other	Infected pigs
																													Other	Prophylactic treatment
94	Garg	Risk of intestinal helminth and protozoan infection in a refugee population	2005	Cross-sectional	Origin regions were classified as Africa, South Central Asia, Middle East and Eastern Europe but the countries were not defined for the region. Toxoplasmosis gondii cases were 1 from Africa and 1 from Middle East.	Refugee	Not specified	Majority adults	Equal	Age range; 1-80 but 80% were adults			Northern America	United States of America		2001-2004	Toxoplasma gondii	Individual cases	2/533 (0.4%)	Not specified		Other helminths/protozoa		Serology			Not specified		Other	Pre-departure screening primarily in Africn region	Other	Geographical origin: South Central Asians and African more likely to have helminth infection than Eastern Europe or Middle East	Other	Congregation of immigrant populations, allowing infection to persist within communities
					Both cases from Africa												Schistosoma		2/533 (0.4%)			Other helminths/protozoa									Other	Lower educational levels more likely to be infected
					11 cases from Africa, 5 cases from South Central Asia, 11 cases from Middle East, 3 cases from Eastern Europe												Giardia		30/533 (5.6%)			Other helminths/protozoa									Vulnerable person (women, children, elderly)	Children more likely to have protozoan infections
95	Geltman	Intestinal parasites among African refugees resettled in Massachusetts and the impact of an overseas pre-departure treatment program	2003	Surveillance/screening	Surveillance from arrival screening within 90 days. Total assessed was 1274 participants. Seperation of Somali refugees and refugees from other African countries. 2% had multiple helminths, 25% had multiple protozoans and 10% had mixed infections with helminths and prtozoans (of 1274)	Refugee	Not specified	All age ranges	Equal	While setting was not specified, subjects coming through Kenya had been in a camp before arrival	Eastern Africa	Somalia	Northern America	United States of America	Kenya	1995-2001	Giardia	Screening/surveillance	108/789 (14%) Somali	Not specified		Other helminths/protozoa		Serology			Not specified		Not specified	Pre-departure medication administered	Vulnerable person (women, children, elderly)	Children	Other	Children have lower levels of hygeine and other exposures
																	Schistosoma		3/789 (<1%) Somali					Microscopy							Other	Geographical origin, refugees that departed from Kenya had increased odds of helminths and protozoan infection
										Other African countries	Northern Africa	Algeria, Sudan					Cryptosporidia		2/465 (<1%) Others												No treatment (or inadequate)	No pre-departure treatment were more likely to have helminths
											Eastern Africa	Burundi, Eritrea, Ethiopia, Rwanda					Giardia		64/465 (14%) Others
											Western Africa	Burkina Faso, Ghana, Cote d'Ivoire, Liberia, Mauritania, Nigeria, Senegal, Sierra Leone, Togo					Schistosoma		5/465 (1%) others
											Middle Africa	Chad, Congo
96	Godue	Intestinal parasites in refugee claimants: a case study for selective screening	1990	Surveillance/screening	12 countries represented 78% of study population. Possible that Giardia infection was present in most countries	Refugee	Not specified	Majority adults	Majority male		South America	Bolivia, Chile	Northern America	Canada		1987	Giardia	Screening/surveillance	99/1839 (5%)	Not specified		Not specified		Clinical examination			Not specified		Not specified		Vulnerable person (women, children, elderly)	Children had a higher risk of protozoa infection	No treatment (or inadequate)	Absence of screening programs
											Central America	El Salvador, Guatemala, Honduras					Schistosoma		1/1839					Microscopy
											Caribbean	Haiti
											Western Africa	Ghana
											Southern Asia	Bangladesh, Iran, Sri Lanka
											Western Asia	Lebanon, Turkey
97	Goldenberger	Louse-borne relapsing fever (Borrelia recurrentis) in an Eritrean refugee arriving in Switzerland, August 2015	2015	Case study		Refugee	Camp/centre	Majority adults	Majority male		Eastern Africa	Eritrea	Western Europe	Switzerland	Sudan, Libya, Italy	2015	Borrelia recurrentis	Individual cases	1 case	Fever		Not specified		Molecular			Medication		Improved hygeine/sanatation facilites		Not specified		Refugee status
																				Gastrointestinal	Nausea			Microscopy					Other	Screening of refugees from endemic areas			Limited access to hygeine and sanitation
																				Neurological	Headache												Other	Origin from endemic geographic location
																				Pain	Bilateral flank pain
																				Other	Dysuria
98	Goswami	Short report: Persistent eosinophilia and Strongyloides infection in Montagnard refugees after presumptive albendazole therapy	2009	Surveillance/screening	Arrival screening	Refugee	Not specified	Majority adults	Majority male	Only mean age given (26.5)	Southeastern Asia	Vietnam	Northern America	United States of America	Cambodia	2002-2003	Giardia	Screening/surveillance	12/172 (7%)	Not specified		Not specified		Not specified			Not specified		Not specified		Not specified		Not specified
																	Fasciola		2/172 (1%)
99	Gray	Serologic evidence of respiratory and rickettsial infections among Somali refugees	1995	Cross-sectional	Two types of Rickettsia present; added total infected to one cell. Folllowed up approximately 7 months later, not all participated (112/287) and I think those that had tested positive in October 1991 were not tested for antibody increases in 1992.	Refugee	Camp/centre	All age ranges	Majority female	Median age 25	Eastern Africa	Somalia	Eastern Africa	Djibouti		1991	Rickettsia spp.	Individual cases	40/287 (13.9%)	Not specified		Not specified		Serology		sensitivity near 85% and a specificity approaching 100%	Other	Treatment given or patient referred but no specific details	Other	Pre-depature medication	Not specified		Occupation	Somalis are traditionally nomadic herders
																	Coxiella burnetii		73/287 (25.4%)														Other	Infected local milk products
																1992	Rickettsia spp.		30/114 (26.3%)														Limited access to hygeine and sanitation
																	Coxiella burnetii		14/118 (11.9%)														Limited access to healthcare
100	Grecchi	Louse-borne relapsing fever in a refugee from Mali	2017	Case study	Acquistion of LBRF in Libya or on boat to Italy	Refugee	Camp/centre	Majority adults	Majority male		Western Africa	Mali	Southern Europe	Italy	Algeria, Libya	2016	Borrelia recurrentis	Individual cases	1 case	Fever		Not specified		Clinical examination			Medication		Not specified		Not specified		Crowding
																				Skin rash/condition	From scratching			Microscopy			Other	Lice treatment with permithrin					Limited access to hygeine and sanitation
																				Neurological	Headache			Serology									Other	Transiting through Libya
																								Molecular	DNA sequencing
101	Grunow	Brucellosis in a refugee who migrated from Syria to Germany and lessons learnt	2016	Case study	Pregant teenager	Refugee	Not specified	Not specified	Majority female	Teenage female, age not specifed, though she was pregnant	Western Asia	Syria	Western Europe	Germany		2016	Brucella spp.	Individual cases	1 case	Other	Intrapartum asphyxia	Other		Culture			Medication		Not specified		Not specified		Occupation	Sheepherder in Syria
																				Fever				Molecular									Delayed/mis-diagnosis	Poor awareness of physicians form non-endmeic regions
																				Pain	Hip pain for 5 months			Other	matrix-assisted laser desorption ionisation time offlight (MALDI-TOF) mass spectometry
																								Serology
102	Gurses	Molecular identification of Leishmania spp. isolates causes cutaneous leishmaniasis (CL) in Sanliurfa Province, Turkey, where CL is highly endemic	2018	Prospective cohort	Study detecting Leishmania spp in Turkey. Only one patient was a refugee from Syria and was identified due to having L. major rather than L. tropica which causes the majority of infectons in this region of Turkey	Refugee	Camp/centre	Not specified	Not specified	Mentions "his" arm, but that "she" has come from Syria	Western Asia	Syria	Western Asia	Turkey		2012-2014	Leishmania	Individual cases	1 case	Skin rash/condition		Not specified		Molecular			Medication		Vector control		Not specified		Delayed/mis-diagnosis	Patients generally wait for lesion to get better before seeking treatment
103	Gyorkos	Effect of screening and treatment on imported intestinal parasite infections: Results from a randomized, controlled trial	1989	Other	RCT. Also mentions 41 were infected with Giardia, but it does not line up with the prevalence results.	Refugee	Not specified	Majority adults	Equal	Mean ages were 20s for each group	Southeastern Asia	Laos, Vietnam, Cambodia	Northern America	Canada		1982-1983	Giardia	Screening/surveillance	87/558 (15.6%)	Not specified		Not specified		Microscopy			Medication		Surveillance	Screening	Not specified		Other	Southeast-Asian refugees
104	Gyorkos	Intestinal parasite infection in the Kampuchean refugee population 6 years after resettlement in Canada	1992	Case-control	Follow up study to previous publication, case controls in patients that had not participated in the screening program and arrived a few months later	Refugee	Not specified	All age ranges	Equal		Southeastern Asia	Cambodia	Northern America	Canada		1989	Giardia	Screening/surveillance	12/405 (2.96%)	Not specified		Not specified		Microscopy			Medication		Not specified		Not specified		Not specified
105	Halici-Ozturk	Seroprevalence of Toxoplasma gondii infections in Syrian pregnant refugee women in Turkey	2021	Retrospective cohort	Seropositive infections for T. gondii. (IgG positive)	Refugee	Not specified	Not specified	Majority female	Pregnant women	Western Asia	Syria	Western Asia	Turkey		2010-2018	Toxoplasma gondii	Individual cases	267/568 (47%)	Not specified				Serology			Not specified		Surveillance	Screening in pregnant women	Refugee status	Higher seroprevalence when compared wiht local pregnant women	Other	Socioeconomic conditions, eating habits
					Seropositive infections for T. gondii. (IgM positive)														3/752 (0.4%)
106	Harris	A review of schistosomiasis in immigrants in Western Australia, demonstrating the unusual longevity of Schistosoma mansoni	1984	Case series	Possible all are Polish refugees from WWII, that spent time in camps in Africa before moving to Australia. Only details are given for three case studies, of which one is mentioned in previous literature (these were excluded from data extration). Article main aim is to underscore the longevity of Schistosomiasis infecfection (up to 30 years). Only Obesity was mentioned as comorbidity in one patien…	Refugee	Camp/centre	Majority adults	Majority male	All patients had spent time in refugee camps after escaping (Poland?)	Eastern Europe	Poland	Australia and New Zealand	Australia	Afghanistan, Iran, Zimbabwe, Zambia, Tanzania, Egypt, Malawi, Swaziland, Uganda	1968-1982	Schistosoma	Individual cases	13 cases	Other	Hypersplenism, Enlarged liver, Haematumia, Hepatomegaly, Flatulence, Ectopic gestation, Renal calculi	Overweight/obesity (BMI>25)		Microscopy			Medication		Not specified		Not specified		Refugee status
																				Gastrointestinal				Clinical examination									Other	Residing in camps in endemic countries
																				Pain
																				Asymptomatic
107	Hassan	Prevalence of intestinal parasites among displaced people living in displacement camps in duhok province/Iraq	2020	Cross-sectional	Could also include refugees from Syria. Article mentions IDPs and emphasis is on IDPs but also mentions refugees. 229/3925 infected with intestinal parasite, of which 40 had Giardia.	IDP	Camp/centre	All age ranges	Not specified		Western Asia	Iraq	Western Asia	Iraq		2016-2017	Giardia	Screening/surveillance	40/229 (17.5%)	Not specified	Patients attended medical clinic and were tested for internal parasites but specific symptoms not detailed	Not specified		Clinical examination			Not specified		Other	Periodic prophylactic treatment	Vulnerable person (women, children, elderly)	Children	Limited access to hygeine and sanitation
																								Microscopy									Crowding
108	Heendeniya	Multiple Hepatic Hydatid Cysts in an Iraqi Refugee	2018	Case study	Became asymptomatic after treatment	Refugee	Not specified	Majority adults	Majority female		Western Asia	Iraq	Northern America	Canada		Not specified	Echinococcus	Individual cases	1 case	Other	Pyelonephritis	Not specified		Clinical examination			Medication		Not specified		Not specified		Not specified
																								Other	Ultrasound and CT
109	Hertting	Acute infection as cause of hospitalization of asylum-seeking children and adolescents in Stockholm, Sweden 2015-2016	2021	Retrospective cohort		Asylum seeker	Community	Majority children	Not specified		Not specified		Not specified			2015-2016	Echinococcus	Individual cases	1 case	Not specified		Not specified		Not specified			Not specified		Not specified		Not specified		Not specified
																	Borrelia recurrentis		1 case
110	Heudorf	Surveillance for parasites in unaccompanied minor refugees migrating to Germany in 2015	2015	Surveillance/screening	Asylum seekers also came from Sub-saharan Africa, Middle East, Asia and Southeast Europe	Refugee	Not specified	Majority children	Not specified		Southern Asia	Afghanistan	Western Europe	Germany		2015	Giardia	Screening/surveillance	165/1230 (13.4%)	Asymptomatic		Not specified		Not specified			Not specified		Not specified		Not specified		Limited access to hygeine and sanitation
											Eastern Africa	Eritrea, Somalia, Ethiopia
											Western Asia	Syria
											Northern Africa
111	Heudorf	Sars-Cov-2 in children - insights and conclusions from the mandatory reporting data in Frankfurt am Main, Germany, March-July 2020	2020	Outbreak report	Little data on Children in refugee centres. Majority reported no symptoms. No breakdown of syptoms for children in refugee centre or how many were tested	Refugee	Camp/centre	Majority children	Not specified		Not specified		Western Europe	Germany		2020	SARS CoV-2	Screening/surveillance	34 cases	Asymptomatic		Not specified		Not specified			Not specified		Not specified		Not specified		Vulnerable person (women, children, elderly)	Adults transmitting virus to children, though no breakdown for refugee facilites
112	Hijawi	Detection, genotyping, and phylogenetic analysis of Leishmania isolates collected from infected Jordanian residents and Syrian refugees who suffered from cutaneous leishmaniasis	2019	Prospective cohort	Mentions that it is a diagnostic test validation but no sensitivity etc given in results.	Refugee	Camp/centre	All age ranges	Equal		Western Asia	Syria	Western Asia	Jordan		Not specified	Leishmania		27 cases	Skin rash/condition		Not specified		Clinical examination			Medication		Improved hygeine/sanatation facilites				Other	Poor control of vector
																								Molecular					Vector control				Limited access to healthcare	Due to situation in orgin region
																																	Refugee status
113	Hoch	Louse-borne relapsing fever (Borrelia recurrentis) diagnosed in 15 refugees from northeast Africa: Epidemiology and preventive control measures, Bavaria, Germany, July to October 2015	2015	Case study		Refugee	Camp/centre	Majority adults	Majority male	The majority were in refugee camps, the others not in refugee camps were taken to hospital on arrival or data was not reported	Eastern Africa	Somalia, Eritrea, Ethiopia	Western Europe	Germany	Kenya, South Sudan, Sudan, Libya, Italy, Ethiopia, Eritrea	2015	Borrelia recurrentis	Individual cases	15 cases	Fever		Not specified		Microscopy			Medication		Improved hygeine/sanatation facilites		Not specified		Other	Young male refugees from Horn of Africa
																				Skin rash/condition				Culture					Health care workers eduction
																				Neurological	Headache			Molecular					Surveillance
																				Other	Severe malaise								Vector control
114	Hoffman	Intestinal parasites in Indochinese immigrants	1981	Cross-sectional		Refugee	Not specified	Majority children	Equal	Ages not specified in article, but there is mention that children under 9 years were more likely to be infected with Giardia	Southeastern Asia	Vietnam, Laos, Cambodia	Northern America	United States of America		1976-1979	Giardia	Individual cases	38/217 (18%)	Gastrointestinal		Not specified		Microscopy			Medication		Not specified		Vulnerable person (women, children, elderly)	Chidren under 9	Refugee status
																				Other	Poor growth and development												Limited access to hygeine and sanitation	In refugee camps before migrating to USA
																				Other	Eosinophilia
																				Other	Anaemia
115	Hofstetter	Infection with Schistosoma mekongi in Southeast Asian refugees	1981	Case study	Although all patients were asymptomatic except one child, Hepatomagaly was present in 50% of patients	Refugee	Not specified	Majority children	Equal	Most were < 18 years, with three patients above (20, 22 and 47 years). All participants were part of an extended family	Southeastern Asia	Laos	Northern America	United States of America	Thailand	Not specified	Schistosoma	Individual cases	12 cases	Asymptomatic		Other helminths/protozoa		Microscopy			Not specified	No treatment	Vaccine	Pre-departure health screening, diptheria/pertussis/tetanus	Not specified		Other	Geographic origin
																				Other	Hepatomegaly			Serology					Other	Pre-departure health screening
																				Gastrointestinal	Diarrhoea in one child	Other infectious disease	Child was infected with Shigella also	Other	Skin test
116	Hussain	Epidemic outbreak of anthroponotic cutaneous leishmaniasis in Kohat District, Khyber Pakhtunkhwa, Pakistan	2017	Cross-sectional	Says it is a prospective study including different villages in Kohar district	IDP	Mixed	All age ranges	Equal	While some IDP were in camps, many lived in commmunity due to poor conditions in camps	Southern Asia	Pakistan	Southern Asia	Pakistan		2015-2016	Leishmania	Outbreak	140/3615 (3.86%)	Skin rash/condition		Not specified		Clinical examination			Not specified	Referred to local hospital to receive treatment	Not specified		Refugee status	Or IDP status was risk factor for spread of disease	Limited access to healthcare
																								Microscopy							Other	Remote locations	Other	Changing climate ideal for vectors
																								Molecular							Other	Presence of domestic animals in houses or near houses of infected
																															Other	Type of house (cemented/non-cemented)
																															Other	Education level
																															Vulnerable person (women, children, elderly)	Children
117	Hytönen	Louse-borne relapsing fever in Finland in two asylum seekers from Somalia	2017	Case study		Asylum seeker	Not specified	Majority adults	Majority male		Eastern Africa	Somalia	Northern Europe	Finland	Yemen, Egypt, Greece, Italy	2015	Borrelia recurrentis	Individual cases	1 case	Fever		Other	Anaemia	Microscopy			Medication		Health care workers eduction		Not specified		Refugee status
																				Pain				Molecular			Supportive care	Fluid support and pressure support	Vector control	Delousing			Delayed/mis-diagnosis
																				Gastrointestinal	Vomiting
																				Other	hematuria, pyuria and proteinuria
						Asylum seeker	Not specified	Majority adults	Majority male		Eastern Africa	Somalia	Northern Europe	Finland	Uganda, Libya, Italy, Germany	2015	Borrelia recurrentis	Individual cases	1 case	Fever		Malnutrition
																				Neurological	Headache
																				Gastrointestinal	Vomiting
118	Inci	Effect of the Syrian Civil War on Prevalence of Cutaneous Leishmaniasis in Southeastern Anatolia, Turkey	2015	Cross-sectional	Retrospective collection of data from tertiary hospital	Refugee	Camp/centre	All age ranges	Equal		Western Asia	Syria	Western Asia	Turkey		2011-2014	Leishmania	Individual cases	76 cases	Skin rash/condition		Not specified		Clinical examination			Medication		Improved hygeine/sanatation facilites		Not specified		Vulnerable person (women, children, elderly)
																								Histology					Vector control				Refugee status
																													Surveillance				Limited access to hygeine and sanitation
119	Jablonka	Seroprevalence of antibodies and antigens against hepatitis A-E viruses in refugees and asylum seekers in Germany in 2015	2017	Cross-sectional	Medical examination for refugees arriving in Germany. Classified by WHO regions. NO acute or ongoing HEV infections	Refugee	Not specified	Majority adults	Majority male	Children and elderly present but majority were aged between 18-34	Northern Africa		Western Europe	Germany		2015	Hepatitis E	Screening/surveillance	122/604 (20.9%)	Not specified		Not specified		Serology			Not specified		Not specified		Other	>35 years old	Occupation	Working with pigs
					Northern Africa, Southern Asia and Western Asia were classified as Eastern Mediterranean region, West, East and Central Africa were classified as the African region. Eastern, Western and Southern Europe were classified as European region. South east Asia classified region only included refugees from Bangladesh (Southern Asia)						Western Africa													Molecular									Other	Eating pork
					Highest prevalence in African region (21/55 or 38.2%), followed by Eastern Mediterranean region (89/482 or 18.5%)						Middle Africa																						Other	Poor hygeine practices
											Eastern Europe
											Western Europe
											Southern Europe
											Western Asia
											Southern Asia	Bangladesh
120	Jacoby	Cutaneous Leishmaniasis in a Central American Refugee	2014	Case study	Patient born in Cuba but spent majority of adult life in jungles in Panama and Columbia	Refugee	Community	Majority adults	Majority male		Caribbean	Cuba	Northern America	United States of America		Not specified	Leishmania	Individual cases	1 case	Skin rash/condition		Not specified		Microscopy			Medication		Not specified		Not specified		Not specified
																				Pain				Culture
																								Molecular
121	Jama	Appendectomy to remember	2009	Cross-sectional		Refugee	Not specified	Majority adults	Majority female		Eastern Africa	Kenya	Northern America	United States of America		Not specified	Schistosoma	Individual cases	1 case	Pain		Not specified		Histology
																				Fever				Other	Schistosoma was found during an appendectomy		Surgery		Not specified		Not specified		Not specified
																				Gastrointestinal	Nausea			Serology
122	Jamal	Prevalence and Comparative Analysis of Cutaneous Leishmaniasis in Dargai Region in Pakistan	2013	Cross-sectional		Refugee	Camp/centre	Not specified	Not specified	Data was specified for whole dataset which included local participants but no breakdown was given for refugee population	Southern Asia	Afghanistan	Western Europe	Germany	The majority went through Libya and Italy, some through Morocco and Spain, others through Turkey and Greece and a small amount through Balkans countries	Not specified	Leishmania	Individual cases	40/102 (39%)	Skin rash/condition		Not specified		Microscopy			Medication		Not specified		Not specified		Not specified
123	Janda	Comprehensive infectious disease screening in a cohort of unaccompanied refugee minors in Germany from 2016 to 2017: A cross-sectional study	2020	Cross-sectional	Unaccompanied refugee minors. No breakdown of origin for those that had intestinal parasites and it is not mentioned in the text either. Country of origin can be found in the supplementary materials	Refugee	Not specified	Majority children	Majority male		Western Africa	Gambia, Guinea, Ivory Coast, Senegal, Mali, Sierra Leone, Nigeria, Liberia, Guinea-Bissau, Ghana, Burkina Faso, Mauritania, Togo, Benin, Niger	Western Europe	Germany		2016-2017	Schistosoma	Screening/surveillance	14/119 (11.8%)	Gastrointestinal		Not specified		Microscopy			Medication		Not specified		Not specified		Not specified
											Eastern Africa	Eritrea, Somalia, Ethiopia	Western Europe	Germany			Giardia	Screening/surveillance	6/119 (5%)	Other	Urogenital
											Northern Africa	Morocco, Libya, Egypt, Sudan, Algeria, Tunisia	Western Europe	Germany
											Middle Africa	Cameroon, Gabon, Chad	Western Europe	Germany
											Southern Asia	Afghanistan, Iran, Pakistan	Western Europe	Germany
											Western Asia	Syria, Iraq, Yemen	Western Europe	Germany
											Southern Europe	Albania, Serbia	Western Europe	Germany
124	Jenkins-Holick	Schistosomiasis	2013	Case study		Refugee	Not specified	Majority adults	Majority male	Was previously in a camp before migrating to USA, now no mention of setting	Eastern Africa	Somalia	Northern America	United States of America		Not specified	Schistosoma	Individual cases	1 case	Pain		Not specified		Clinical examination			Medication		Vector control		Not specified		Not specified
																				Other	Hematuria			Histology			Surgery	Stent was placed druing cytoscopy	Other	MDA
																				Other	Epigastric			Other	Cytoscopy
125	Jensenius	Difficulties in Diagnosing Brucella spondylitis	2000	Case study		Asylum seeker	Not specified	Majority adults	Majority male	Asylum seeker from Turkish Kurdistan	Western Asia	Turkey	Northern Europe	Norway		1999	Brucella spp.	Individual cases	1 case	Pain		Not specified		Clinical examination			Medication		Not specified		Not specified		Delayed/mis-diagnosis	Difficulty diagnosing Brucella spp.
																				Fever				Culture
																								Serology
																								Molecular
																								Histology
126	Jones	Infectious diseases of Indochinese refugees	1980	Surveillance/screening	Indochinese refugees, countries not specified, but a google search listed what countries are referred to as Indochinese. 5 patients had gastrointestinal symptoms, though it isn't specified if they had Giardia or another parasite. 43% had multiple parasites present	Refugee	Not specified	All age ranges	Equal		Southeastern Asia	Cambodia, Laos, Myanmar, Malaysia, Thailand, Vietnam	Northern America	United States of America		1979	Giardia	Screening/surveillance	15/100 (15%)	Asymptomatic		Other helminths/protozoa		Microscopy			Medication		Surveillance	Screening of newly arrived refugees	Not specified		Refugee status
																				Gastrointestinal
																				Fever
127	Kanani	Cutaneous leishmaniasis among Syrian refugees in Jordan	2019	Retrospective cohort		Refugee	Mixed	All age ranges	Majority male	66% live in the community with the remainder in camps	Western Asia	Syria	Western Asia	Jordan		2010-2016	Leishmania	Individual cases	559 cases	Skin rash/condition		Not specified		Clinical examination			Not specified		Vector control		Refugee status		Other	Travel to Syria
																								Microscopy					Community education		Vulnerable person (women, children, elderly)	Children < 4
																													Other	Environmental modifications	Other	Males
128	Keittivuti	Prevalence of schistosomiasis and other parasitic diseases among Cambodian refugees residing in Bang-Kaeng holding center, Prachinburi Province, Thailand	1982	Surveillance/screening		Refugee	Camp/centre	All age ranges	Equal	No screening in children <5 years	Southeastern Asia	Cambodia	Southeastern Asia	Thailand		Not specified	Schistosoma	Screening/surveillance	1722/21496 (8%) screening skin test	Not specified		Not specified		Serology			Not specified		Not specified		Other	Males
																			74/1712 confirmation microscopy					Microscopy							Other	Ages 21-40 years
129	Keittivuti	Schistosomiasis in Cambodian refugees at Ban-Kaeng holding centre, Prachinburi province, Thailand	1982	Surveillance/screening		Refugee	Camp/centre	Not specified	Not specified		Southeastern Asia	Cambodia	Southeastern Asia	Thailand		Not specified	Giardia	Screening/surveillance	54/453 (11.9%)	Not specified		Not specified		Serology			Not specified		Not specified		Not specified		Limited access to hygeine and sanitation
																	Schistosoma	Screening/surveillance	17/453 (3.8%)	Not specified		Not specified		Microscopy							Other	Males and 13-50 years
130	Keittivuti	Treatment of Schistosoma mekongi with praziquantel in Cambodian refugees in holding centres in Prachinburi Province, Thailand	1984	Clinical trial		Refugee	Camp/centre	All age ranges	Majority male		Southeastern Asia	Cambodia	Southeastern Asia	Thailand		Not specified	Schistosoma	Individual cases	84 cases	Other	Hepatomegaly (33.3% of patients)	Not specified		Microscopy			Medication		Not specified		Not specified		Not specified
						Refugee	Camp/centre	All age ranges	Majority male		Southeastern Asia	Cambodia	Southeastern Asia	Thailand		Not specified	Schistosoma	Individual cases	84 cases	Other	Splenomegaly (13.1%)	Not specified		Microscopy			Medication		Not specified		Not specified		Not specified
131	Keittivuti	Parasitic diseases with emphasis on schistosomiasis in Cambodian refugees, in Prachinburi Province Thailand	1983	Surveillance/screening	Positive cutaneous reactions can persist after infection is lost, from cross reactions with other schistosomes and not all infectious shed eggs in feces	Refugee	Camp/centre	All age ranges	Not specified	Breakdown of sex for those infected only. Can be added	Southern Asia	Cambodia	Southeastern Asia	Thailand		Not specified	Schistosoma	Screening/surveillance	2280/24169 (9.4%)	Not specified		Not specified		Serology			Not specified		Not specified		Other	20-39 years	Limited access to hygeine and sanitation
																Not specified	Schistosoma	Screening/surveillance	62/2042 (3.1%)	Not specified		Not specified		Microscopy
																Not specified	Giardia	Screening/surveillance	264/2042 (12.9%)	Not specified		Not specified		Microscopy
132	Keller	Hemorrhagic Diathesis in Borrelia recurrentis Infection Imported to Germany	2016	Case series		Refugee	Not specified	Majority adults	Majority male	18 year old	Eastern Africa	Somalia	Western Europe	Germany	Ethiopia, Sudan, Libya and Italy	2015	Borrelia recurrentis	Individual cases	1 case	Fever		Not specified		Molecular			Medication		Not specified		Not specified		Refugee status
						Refugee	Not specified	Majority adults	Majority male	18 year old	Eastern Africa	Somalia	Western Europe	Germany	Ethiopia, Sudan, Libya and Italy	2015	Borrelia recurrentis	Individual cases	1 case	Respiratory		Not specified		Microscopy			Medication		Not specified		Not specified		Limited access to hygeine and sanitation
						Refugee	Not specified	Majority adults	Majority male	18 year old	Eastern Africa	Somalia	Western Europe	Germany	Ethiopia, Sudan, Libya and Italy	2015	Borrelia recurrentis	Individual cases	1 case	Other	Hemoptysis	Not specified					Medication		Not specified		Not specified
						Refugee	Not specified	Majority adults	Majority male	18 year old	Eastern Africa	Somalia	Western Europe	Germany	Ethiopia, Sudan, Libya and Italy	2015	Borrelia recurrentis	Individual cases	1 case	Other	General weakness	Not specified					Medication		Not specified		Not specified
133	Khan	Nasal involvement in cutaneous leishmaniasis,2010	2010	Prospective cohort	Only 17 cases were Afghan refugees and not much information regarding them specifically re. Age and Sex (whole data used). 682 patients with suspected disease, only those with nasal CL included	Refugee	Camp/centre	All age ranges	Majority male		Southern Asia	Afghanistan	Southern Asia	Pakistan		2009	Leishmania	Individual cases	17 cases	Skin rash/condition		Not specified		Microscopy			Medication		Not specified		Not specified		Not specified	11-30 years
						Refugee	Camp/centre	All age ranges	Majority male		Southern Asia	Afghanistan	Southern Asia	Pakistan		2009	Leishmania	Individual cases	17 cases	Skin rash/condition		Not specified		Microscopy			Medication		Not specified		Not specified		Other	Rural populations
134	Kjersem	Salmonella and Shigella carriers among refugees from the Middle East and Sri Lanka in Denmark	1990	Surveillance/screening	Not sure if screening occurred at arrival (while in Refugee centre) or just after (in permanent housing centres). Africa and South America (countries not specified). Only risk groups screened for S. typhi; Children < 12 and their mothers, pregnant women, victims of torture and those with symptoms of current or previous infectious disease	Refugee	Camp/centre	Not specified	Not specified		Southern Asia	Iran, Sri Lanka	Northern Europe	Denmark		1985-1986	Salmonella typhi	Screening/surveillance	7/3567 (0.2%)	Asymptomatic	1 carrier	Not specified		Microscopy			Medication		Not specified		Not specified		Crowding
						Refugee	Camp/centre	Not specified	Not specified		Western Asia	Lebanon					Salmonella typhi	Screening/surveillance		Fever		Not specified		Microscopy			Medication		Not specified		Not specified
						Refugee	Camp/centre	Not specified	Not specified		Eastern Europe	Poland					Salmonella typhi	Screening/surveillance		Gastrointestinal		Not specified		Microscopy			Medication		Not specified		Not specified
						Refugee	Camp/centre	Not specified	Not specified			Africa and South America (countries not specified)					Salmonella typhi	Screening/surveillance		Respiratory		Not specified		Microscopy			Medication		Not specified		Not specified
135	Kolaczinski	Epidemiology of anthroponotic cutaneous leishmaniasis in Afghan refugee camps in northwest Pakistan	2004	Cross-sectional		Refugee	Camp/centre	All age ranges	Not specified		Southern Asia	Afganistan	Southern Asia	Pakistan	Not specified	1998	Leishmania	Outbreak	active lesions: 2.7% scars: 2.4%			Not specified					Not specified		Not specified		Not specified		Not specified
136	Kortas	Screening for infectious diseases among asylum seekers newly arrived in Germany in 2015: a systematic single-centre analysis	2015	Surveillance/screening		Asylum seeker	Camp/centre	All age ranges	Majority male		Southern Asia	Afganistan	Western Europe	Germany	´Eastern mediterranean route´ or ´Western Balkan route'	2015	Giardia	Screening/surveillance	1 case	Gastrointestinal		Other helminths/protozoa		Clinical examination			Not specified		Not specified		Not specified		Not specified
											Western Asia	Syria								Respiratory		TB		Not specified	microscopy?
											Western Africa	Nigeria								Skin rash/condition		HIV
											Eastern Africa	Eritrea										Other infectious disease	many (scabies, hep b, varicella)
											Southern Europe	Albania										Overweight/obesity (BMI>25)	also, underweight
137	Lagare	Outbreak of Hepatitis E virus infection in displaced persons camps in Diffa region, Niger	2018	Outbreak report		IDP	Camp/centre	Majority adults	Majority female		Western Africa	Nigeria	Western Africa	Niger	N/A	2017	Hepatitis E	Outbreak	1917 suspect cases, 736(38.4%) confirmed	Jaundice		Not specified		Molecular			Other	containment and medical care	Other	containment	Limited access to hygeine and sanitation		Crowding
																				Fever				Serology					Improved hygeine/sanatation facilites		Vulnerable person (women, children, elderly)	94.8% deaths female, 44.7% pregnant
																				Gastrointestinal									Community education
																				Pain
																				Neurological
																				Other	dark urine
138	Le Bihan	COVID-19: The forgotten cases of hidden exiles	2021	Prospective cohort		Asylum seeker	Camp/centre	Majority adults	Not specified	also, rebuffed AS and economic exiles. Living in squats	Not specified	N/A	Western Europe	France	Not specified	2020	SARS CoV-2	Outbreak	21/115 confirmed cases	Respiratory		Not specified		Molecular			Not specified		Other	containment	Crowding
																				Asymptomatic											Limited access to hygeine and sanitation
																																	Refugee status	no legal status
139	Lerman	Intestinal parasites in asymptomatic adult Southeast Asian immigrants	1982	Cross-sectional		Refugee	Community	Majority adults	Not specified		Southeastern Asia	Laos	Northern America	USA	Thailand	1980	Giardia	Screening/surveillance	54/464	Asymptomatic		Other helminths/protozoa		Microscopy			Not specified		Not specified		Other	stay in Thai camp	Not specified
											Southeastern Asia	Vietnam			Malaysia					Other	eosinophilic
											Southeastern Asia	Cambodia			Indonesia
											Eastern Asia	China			Hong Kong
140	Lifson	Prevalence of tuberculosis, hepatitis B virus, and intestinal parasitic infections among refugees to Minnesota	2002	Surveillance/screening		Refugee	Community	All age ranges	Equal		Eastern Africa	Somalia (828/2545)	Northern America	USA	Not specified	1999	Giardia	Screening/surveillance	74/2129 (3%)	Not specified		Other helminths/protozoa		Microscopy			Not specified		Not specified		Not specified		Limited access to healthcare	language/financal/cultural differences
											Eastern Africa	Ethiopia (567/2545)					Schistosoma		63/2129 (3%)			TB
											Western Africa	Liberia (352/2545)										Other infectious disease	Hep B
											Southern Europe	Bosnia/Herzegovina (333/2545)
141	Lin	Serological investigation to identify risk factors for post-flood infectious diseases: a longitudinal survey among people displaced by Typhoon Morakot in Taiwan	2015	Prospective cohort		IDP	Camp/centre	Majority adults	Majority female		Eastern Asia	Taiwan	Eastern Asia	Taiwan	N/A	2009-2010	Leptospira spp.	Screening/surveillance	no cases detected (288 tested)	Gastrointestinal		Other helminths/protozoa		Serology			Not specified		Vaccine		Crowding		Limited access to hygeine and sanitation
						IDP	Community	Majority adults	Majority female													Other infectious disease
142	Lindner	Cutaneous leishmaniasis in refugees from Syria: complex cases in Berlin 2015-2020	2020	Retrospective cohort		Refugee	Community	Majority children	Equal		Western Asia	Syria	Western Europe	Germany	Not specified	2015-2020	Leishmania	Individual cases	20 patients	Skin rash/condition				Clinical examination			Medication		Not specified		Delayed/mis-diagnosis		Not specified
																								Molecular							No treatment (or inadequate)
143	Lucchini	Louseborne Relapsing Fever among East African Refugees, Italy, 2015	2016	Case series		Refugee	Mixed	Majority adults	Majority male		Eastern Africa	Somalia	Western Europe	Italy	Kenya, Uganda, Sudan, Libya	2015	Borrelia recurrentis	Individual cases	5 cases	Fever		Not specified		Clinical examination			Medication		Not specified		Not specified		Crowding
																				Gastrointestinal				Molecular									Limited access to hygeine and sanitation
																				Pain				Other	ultrasound
144	Lucey	Encysted seizures: status epilepticus in a recently resettled refugee child	2010	Case study		Refugee	Not specified	Majority children	Majority female		Middle Africa	Congo (DRC?)	Australia and New Zealand	Australia	Zambia	not specified	Taenia solium	Individual cases	1 case	Neurological		Not specified		Other	MRI		Medication		Not specified		Not specified		Limited access to hygeine and sanitation
145	Ly	Pattern of infections in French and migrant homeless hospitalised at Marseille infectious disease units, France: A retrospective study	2020	Case-control		Mixed	Mixed	Majority adults	Majority male			Northern Africa	Western Europe	France		2017-2018	Schistosoma	Individual cases	1 case/98	Respiratory		Other infectious disease		Molecular			Medication		Not specified		Refugee status		Not specified
												Subsaharan Africa								Fever				Microscopy			Supportive care				Crowding
												Asia								Skin rash/condition				Clinical examination							Limited access to healthcare	No health insurance
												Europe																			Other	language barrier
																															Limited access to healthcare	Loss to follow up care
																															Other	Substance abuse
146	Ly	Screening of SARS-CoV-2 among homeless people, asylum-seekers and other people living in precarious conditions in Marseille, France, March - April 2020	2021	Surveillance/screening		Mixed	Camp/centre	Majority adults	Majority male			Africa	Western Europe	France		2020	SARS CoV-2	Screening/surveillance	49/698 (7%)	Fever		Not specified		Molecular			Not specified		Other	containment	Not specified		Crowding
												Asia								Respiratory									Health care workers eduction				Limited access to hygeine and sanitation
												European																	Community education				Other	substance abuse
147	Maaßen	Microbiological screenings for infection control in unaccompanied minor refugees: The German Armed Forces Medical Service's experience	2017	Surveillance/screening		Refugee	Not specified	Not specified	Majority male		Northern Africa	Egypt, Marocco, Libya, Algeria	Western Europe	Germany		2014-2015	Giardia		0.114	Asymptomatic		Other helminths/protozoa		Serology			Not specified		Vaccine		Not specified		Limited access to hygeine and sanitation
											Eastern Africa	Somalia, Eritrea					Schistosoma		0.075			Other infectious disease		Microscopy									Crowding
											Western Africa	Benin, Ghana, Guinea, Gambia												Molecular
											Western Asia	Syria, Iraq, Palestine												Clinical examination
											Southern Asia	Afganistan, Iran, Pakistan												Other	chest xray
148	Malamitsi-Puchner	Prevalence study of different hepatitis markers among pregnant Albanian refugees in Greece	1996	Cross-sectional		Refugee	Community	Majority adults	Majority female	Pregnant	Southern Europe	Albania	Southern Europe	Greece		1991-1994	Hepatitis E		2/98 (2%)	Not specified		NCD kidney/liver		Serology			Not specified		Not specified		Crowding		Not specified
																						Other infectious disease	Other heps								Limited access to healthcare	reusable needles and syringes
149	Marlet	A neglected disease of humans: A new focus of visceral leishmaniasis in Bakool, Somalia	2003	Case series		IDP	Community	Majority children	Equal		Eastern Africa	Somalia	Eastern Africa	Somalia		2000-2001	Leishmania		230/392 cases (59%)	Other	Splenomegaly	Not specified		Serology			Medication		Not specified		Not specified		Other	Food insecurity
																				Other	wasting			Other	LST								Limited access to healthcare
																				Fever				Molecular
																			Healthy: 15% +ve LST, 2% +ve DAT	Asymptomatic
150	Marnell	A survey of the intestinal helminths of refugees in Juba, Sudan	1992	Cross-sectional		IDP	Community	All age ranges	Not specified	Shanty town	Eastern Africa	Southern Sudan	Eastern Africa	Southern Sudan		not specified	Schistosoma		0.26	Not specified		Other helminths/protozoa		Microscopy			Not specified		Not specified		Vulnerable person (women, children, elderly)	Children
																															Vulnerable person (women, children, elderly)	Women
																															Occupation	Agriculture
																															Other	religion (Christian > Muslium)
151	Martin	Changing faces: a review of infectious disease screening of refugees by the Migrant Health Unit, Western Australia in 2003 and 2004	2006	Case series		Refugee	Community	All age ranges	Equal			Northern Africa	Australia and New Zealand	Australia		2003-2004	Schistosoma		4-7% (by region of origin)	Not specified		Other helminths/protozoa		Microscopy			Not specified		Not specified		Not specified		Not specified
												Sub-saharan Africa					Giardia		4-17%			Other infectious disease		Serology
												Southern Asia					Salmonella typhi		1-2%			HIV
												Southeastern Asia										Malaria
												Middle East										TB
												Europe
152	Masters	Health issues of refugees attending an infectious disease refugee health clinic in a regional Australian hospital	2018	Surveillance/screening		Refugee	Community	All age ranges	Equal		Southeastern Asia	Thailand, Myanmar	Australia and New Zealand	Australia		2007-2016	Schistosoma		32 cases (11%)			TB		Serology			Medication		Vaccine		Not specified		Limited access to healthcare	unstable houseing, poor health literacy, distance, lack of tranport
											Northern Africa	Sudan										Other infectious disease							Other	empirical anti-helminths
											Western Africa	Liberia										Malnutrition	vitamin deficiencies
											Eastern Africa	Ethiopia
											Middle Africa	DRC
											Southern Asia	Afganistan
153	McAuley	A trichinosis outbreak among Southeast Asian refugees	1992	Case-control	Outbreak from 3 parties/weddings	Refugee	Community	Not specified	Not specified		Southeastern Asia	Laos	Northern America	USA		1990	Trichinella	Outbreak	90 cases	Fever		Not specified		Serology			Not specified		Not specified		Other	Eating raw pork	Other	Limited health education
154	McCleery	Taeniasis among refugees living on Thailandâ€“Myanmar border, 2012	2015	Cross-sectional		Refugee	Camp/centre	All age ranges	Equal		Southeastern Asia	Myanmar	Southeastern Asia	Thailand		2012	Taenia solium	Screening/surveillance	18/552 (3.3%) by stool microscopy			Not specified		Microscopy			Medication		Not specified		Other		Limited access to hygeine and sanitation
																			5.5% seroprevalence					Serology									Other	Pig ownership
155	McGready	Arthropod borne disease: The leading cause of fever in pregnancy on the thai-burmese border	2010	Cross-sectional	Fever study	Refugee	Camp/centre	Majority adults	Majority female	Pregnant women	Southeastern Asia	Myanmar	Southeastern Asia	Thailand		2004-2006	Rickettsia spp.	Screening/surveillance	26/211 (12.3%)	Fever		Malaria		Serology			Not specified		Not specified		Not specified		Not specified
																	Orientia tsutsugamushi		11/211	Pain		Other infectious disease		Molecular
																	Leptospira spp.		5/211 (2.4%)					Culture
																	Dengue		20/211 (9.5%)					RDT
156	Mekonnen	Etiologies of diarrhea and drug susceptibility patterns of bacterial isolates among under-five year children in refugee camps in Gambella Region, Ethiopia: a case control study	2019	Case-control		Refugee	Camp/centre	Majority children	Majority female		Eastern Africa	South Sudan	Eastern Africa	Ethiopia		2017	Salmonella typhi	Screening/surveillance	5/268	Gastrointestinal		Other helminths/protozoa		Microscopy			Not specified		Not specified		Not specified		Limited access to hygeine and sanitation
																	Giardia		28/268			Other infectious disease		Culture
																	Cryptosporidia		6/268			Malnutrition
157	Mérens	Outbreak of hepatitis E virus infection in Darfur, Sudan: Effectiveness of real-time reverse transcription-PCR analysis of dried blood spots	2009	Diagnostic test validation		Mixed	Camp/centre	Not specified	Not specified		Northern Africa	Sudan	Northern Africa	Sudan		2004	Hepatitis E	Outbreak	87/181	Jaundice		Not specified		Microscopy			Not specified		Not specified		Not specified		Not specified
													Northern Africa	Chad						Asymptomatic				Serology
158	Meropol	Health status of pediatric refugees in Buffalo, NY	1995	Surveillance/screening	retrospective	Refugee	Community	Majority children	Not specified	previous stay in camps reported	Southeastern Asia	Vietnam	Northern America	USA		1991-1993	Giardia	Screening/surveillance	3/87	Not specified		TB		Microscopy			Not specified		Not specified		Not specified		Limited access to hygeine and sanitation	not vaccinated
											Eastern Europe	Estonia, Russia, Ukraine										Other helminths/protozoa											Refugee status	previous stay in camps
											Middle Africa	Zaire										Other infectious disease
											Eastern Africa	Ethiopia, Somalia										Other	anemia
159	Miladinovic-Tasic	Asymptomatic giardiasis-more prevalent in refugees than in native inhabitants of the city of Nis, Serbia	2008	Case-control		Refugee	Camp/centre	Majority adults	Majority male		Eastern Europe	Former Yogoslavia, Kosovo	Eastern Europe	Serbia		2006	Giardia	Screening/surveillance	7/122 (5.7%)	Asymptomatic		Not specified		Microscopy			Not specified		Not specified		Not specified		Crowding
																								Serology		EIA((κ=0.99; Se=100%; Sp=99.1%; PPV=85.7%; NPV=100%; De=99.2%)							Limited access to hygeine and sanitation
160	Miller	Malaria, intestinal parasites, and schistosomiasis among Barawan Somali refugees resettling to the United States: A strategy to reduce morbidity and decrease the risk of imported infections	2000	Surveillance/screening		Refugee	Camp/centre	All age ranges	Equal		Eastern Africa	Somalia	Northern America	USA	Kenya	1997	Schistosoma		128/331 (38%) had intestinal parasite, 28 has multiple infections	Gastrointestinal		Malaria		Microscopy			Medication		Surveillance		Not specified		Not specified
																	Giardia			Fever		Other helminths/protozoa		Serology					Other	Pre-embarkation therapy
																						TB							Improved hygeine/sanatation facilites
161	Mitchell	Impact of Enhanced Health Interventions for United States-Bound Refugees: Evaluating Best Practices in Migration Health,2018	2018	Surveillance/screening	USA bound	Refugee	Camp/centre	All age ranges	Equal		Southern Asia	Myanmar	Southeastern Asia	Thailand		2012-2013	Giardia		1337/1839 (73%) had intestinal pathogens, 743 had multiple pathogens			Other infectious disease		Microscopy			Medication		Surveillance		Not specified		Not specified
																	Cryptosporidia					Other helminths/protozoa		Culture					Other	Pre-embarkation therapy
																						Malnutrition		Serology					Other	nutrition programs
																								Molecular
162	Moaven	Seroepidemiology of hepatitis E in selected Australian populations	1995	Cross-sectional		Refugee	Community	Not specified	Not specified		Southeastern Asia		Australia and New Zealand	Australia		1992	Hepatitis E		14/182 (7.7%)	Not specified		Other		Serology			Not specified		Not specified		Not specified		Other	animal reservoir
163	Mockenhaupt	Profile of illness in syrian refugees: A geosentinel analysis, 2013 to 2015	2016	Surveillance/screening		Refugee	Not specified	Majority children	Majority male		Western Asia	Syria	Western Europe	Germany	Turkey, Greece, Serbia, the Former Yugoslav Republic of Macedonia and Hungary	2013-2015	Giardia		22% intestinal parasites. 7% giardia	Not specified		Other helminths/protozoa	Children	Microscopy			Not specified		Not specified		Not specified		Not specified
																	Schistosoma		0.014			Other	hepatitis (adult cohort)	Serology
						Refugee	Community	All age ranges	Majority male					worldwide		2011-2015	Leishmania		14 cases of leishmania			TB
164	Molina	Intestinal parasites in Southeast Asian refugees two years after immigration	1988	Cross-sectional		Refugee	Community	All age ranges	Equal	65% younger than 20	Southern Asia	Cambodia & Laos	Northern America	USA	Thailand	not specified	Giardia		280/2520	Not specified		Other helminths/protozoa		Microscopy			Medication		Not specified		Not specified		Limited access to healthcare
																																	Limited access to hygeine and sanitation
																																	Crowding
165	Montour	Absence of Loa loa microfilaremia among newly arrived congolese refugees in Texas	2017	Surveillance/screening	negative findings	Refugee	Community	All age ranges	Equal		Middle Africa	DRC & other middle and eastern Aftrican countries	Northern America	USA		2014-2016	Filarioidea		no cases detected	Not specified		Not specified		Microscopy			Medication		Surveillance		Not specified		Other	endemic country of origin
166	Motamedi	Leishmaniasis of the face: Report of a case	2009	Case study		Refugee	Not specified	Majority adults	Majority male		Southern Asia	Afganistan	Southern Asia	Iran		not specified	Leishmania		1 case	Skin rash/condition		Other	Gun shot wound	Microscopy			Medication		Not specified		Not specified		Other	Low red meat intake and poor zinc and retinol status may characterize a group at higher risk of symptomatic disease
167	Mumtaz	Hepatic cystic echinococcosis: clinical characteristics and outcomes in Pakistan	2009	Cross-sectional	Refugee and locals	Refugee	Not specified	Majority adults	Equal		Southern Asia	Afganistan	Southern Asia	Pakistan		1995-2006	Echinococcus		21/106 (19.8% refugees)	Pain		Not specified		Serology			Medication		Not specified		Not specified		Not specified
																				Fever				Other	imaging		Surgery
168	Mutch	Tertiary paediatric refugee health clinic in Western Australia: Analysis of the first 1026 children	2012	Surveillance/screening		Refugee	Community	Majority children	Majority female		Eastern Africa	Eritrea, Ethiopia, Somalia, Uganda, Rwanda, Burundi	Australia and New Zealand	Australia		2006-2008	Schistosoma	Screening/surveillance	178/1026 (17.3%)	Fever	not specifically schisto	Malnutrition		Clinical examination			Medication		Not specified		Not specified		Not specified
											Northern Africa	Sudan, Egypt								Respiratory		Other infectious disease		Other	Laboratory examinations		Supportive care
											Western Africa	Libera, Sierra Leon, Mauritia, Togo, Nigeria, Cote D'Ivoire								Pain		NCD cardiovascular
											Middle Africa	DRC, Republic of Congo, Central African Republic										NCD kidney/liver
											Southeastern Asia	Burma										Other helminths/protozoa
											Southern Asia	Sri Lanka										Other	dental
											Western Asia	Afganistan, Iraq, Iran										Malaria
											Southern Europe	Serbia										TB
169	Nash	Treatment of Schistosoma mekongi with praziquantel: a double-blind study	1982	Other	Double blind cross over study, with treatment or placebo. Fmaily from Laos. Patients had been treated for Giardia, 1-4 months before. Hepatomegaly in 5 patients and asymptomatic in 6 patients. Othersymptoms were after treatments. Suspected that refugees were in North America	Refugee	Not specified	All age ranges	Majority female		Southeastern Asia	Laos	Not specified			Not specifed	Schistosoma		11 cases	Other	Hepatomegaly	Not specified		Microscopy			Medication		Not specified		Not specified		Not specified
																				Asymptomatic		Other infectious disease	Shigella in 2 patients
																				Gastrointestinal
																				Neurological
																				Fever
170	Neal	Schistosomiasis--an unusual cause of ureteral obstruction: a case history and perspective	2004	Case study		Refugee	Not specified	Majority adults	Majority male	One patient, Male, 32 years	Eastern Africa	Somalia	Northern America	United States of America		Not specified	Schistosoma	Individual cases	1 case	Gastrointestinal		Not specified		Microscopy			Medication		Not specified		Not specified		Other	Person from endemic country
																				Other	Dysuria			Clinical examination
171	Neumayr	Performance of the point-of-care circulating cathodic antigen (POC-CCA) urine cassette test for follow-up after treatment of S. mansoni infection in Eritrean refugees	2019	Diagnostic test validation	Assessing performance at 12 month follow up after treatment, to conclude test value for follow up screening.	Refugee	Not specified	Majority adults	Majority male		Eastern Africa	Eritrea	Western Europe	Switzerland		Not specified	Schistosoma	Individual cases	27/48	Asymptomatic		Not specified		RDT	For urine	Sen.90%, Spec.60-78.3%, PPV.64.3-69.2%,NPV.85.7-94.7%	Medication		Not specified		Not specified		Not specified
					27 tested positive by serology or RDT 12 months after treatment																			Serology
																								Microscopy
172	Nicand	Genetic heterogeneity of hepatitis E virus in Darfur, Sudan, and neighboring Chad	2005	Outbreak report	Both groups tested with serology and PCR,. Phylogenetic tree. 3 loactions, 2 camps in Chad and one camp in Sudan for IDP	Refugee	Camp/centre	Not specified	Not specified	Two refugee camps in Chad	Northern Africa	Sudan	Middle Africa	Chad		2004	Hepatitis E	Outbreak	134 cases	Not specified		Not specified		Serology			Not specified		Not specified		Not specified		Limited access to hygeine and sanitation
						IDP	Camp/centre			Camp for ISP	Northern Africa	Sudan	Northern Africa	Sudan		2004	Hepatitis E	Outbreak	84 cases					Molecular
173	Ntais	Will the introduction of Leishmania tropica MON-58, in the island of Crete, lead to the settlement and spread of this rare zymodeme?	2014	Case study		Refugee	Camp/centre	Majority children	Majority male	Patient lived in "workers settlement"	Southern Asia	Afghanistan	Southern Europe	Crete		2008	Leishmania	Individual cases	1 case	Skin rash/condition		Not specified		Culture			Other	Cryotherapy	Surveillance		Not specified		Other	Travel and new optimal conditions for pathogens
																								Serology					Vector control
																								Molecular
174	Nyamusore	Risk factors for transmission of Salmonella Typhi in Mahama refugee camp, Rwanda: a matched case-control study	2018	Case-control	Retrospective data from outbreak; 1894 suspected cases from index case. Study chose 260 cases and 770 controls.	Refugee	Camp/centre	All age ranges	Equal		Eastern Africa	Burundi	Eastern Africa	Rwanda		2015-2016	Salmonella typhi	Outbreak	260/1030	Fever		Not specified		Histology			Medication		Improved hygeine/sanatation facilites		Vulnerable person (women, children, elderly)		Other	Time in camp
																				Gastrointestinal											Other	Poor awareness or inconsistent hygiene	Limited access to hygeine and sanitation
																				Neurological											Other	Infected family member	Refugee status
																				Respiratory
175	Oboth	Prevalence and clinical outcomes of Plasmodium falciparum and intestinal parasitic infections among children in Kiryandongo refugee camp, mid-Western Uganda: A cross sectional study	2019	Cross-sectional	No breakdown of the origin location for children that are infected with the pathogens of interest. Origin is for all children in the study. Infection with P.falciparum and Taenia spp, was a strong indicator for anaemia. Most patients had an infection with malaria.	Mixed	Camp/centre	Majority children	Equal		Eastern Africa	South Sudan,Uganda,Rwanda, Burundi	Eastern Africa	Uganda		2017-2018	Taenia solium		14 cases	Not specified		Not specified		Microscopy			Medication		Improved hygeine/sanatation facilites		Not specified		Other	Environmental conditions, plasmodium infection
											Middle Africa	DRC					Giardia		7 cases					Microscopy
																	Schistosoma		12 cases					Microscopy
176	Ofoezie	Patterns of infection with Schistosoma haematobium in lakeside resettlement communities at the Oyan Reservoir in Ogun State, south-western Nigeria	1997	Cross-sectional	Follow up from previous study from 1988. Abule-Titan was predominantly IDP, while Ibaro were predominantly refugees. Movements between the censuses :immigrant 1 (subjects who moved into the village between August 1990 and April/May 1991 and then remained until the end of the study); immigrant (subjects who moved in between April/May 1991 and April/May 1992); emigrant (subjects who moved out betwe…	IDP	Community	All age ranges	Equal		Western Africa	Nigeria	Western Africa	Nigeria		1991-1992	Schistosoma	Screening/surveillance	1991:196/650 (30.2%)	Not specified		Not specified		Microscopy			Medication		Not specified		Vulnerable person (women, children, elderly)		Occupation
						Refugee	Community	All age ranges	Equal		Not specified		Western Africa	Nigeria					1992: 364/591 (61.6%)
177	O'Neal	Neurocysticercosis among resettled refugees from Burma	2012	Case study	Patient was in refugee camp in Thailand, but presents in host nation 6 months later with symptoms. Setting not specified for host nation. All household members screened. Only son was also positive. Study also has references to other cases occurring (could be of interest)	Refugee	Not specified	All age ranges	Equal		Southeastern Asia	Myanmar	Northern America	United States of America	Thailand	Not specified	Taenia solium	Individual cases	2 cases	Neurological	Occipital headache and seizures	Not specified		Serology			Medication		Other	Presumptive intestinal roundworm treatment (which then caused neurologic symptoms)	Not specified		Other	Family member of infected person
																								Clinical examination	Neuroimaging
178	O'Neal	Seroprevalence of antibodies against Taenia solium cysticerci among refugees resettled in United States	2012	Cross-sectional	Pre-departure screening, retrospective anlysis	Refugee	Mixed	All age ranges	Equal	5 camps and 2 urban populations	Southeastern Asia	Myanmar	Northern America	United States of America	Thailand	2004-2007	Taenia solium	Screening/surveillance	116/499	Not specified		Not specified		Serology			Other	Presumptive treatment of refugees	Not specified		Other	Male (only Myanmar)	Refugee status
						Refugee	Camp/centre	All age ranges	Equal		Southern Asia	Bhutan	Northern America	United States of America	Nepal	2007-2008			114/500
						Refugee	Camp/centre	All age ranges	Equal		Southern Asia	Laos	Northern America	United States of America	Thailand	2004-2005			92/502
						Refugee	Camp/centre	All age ranges	Equal		Eastern Africa	Burundi	Northern America	United States of America	Tanzania	2006-2007			129/500
179	Osthoff	Louse-borne relapsing fever - report of four cases in Switzerland, June-December 2015	2016	Case study	Mentions three institutions, possibly centres	Asylum seeker	Not specified	Majority adults	Majority male		Eastern Africa	Eritrea	Western Europe	Switzerland	Sudan, Italy and Libya	2015	Borrelia recurrentis	Individual cases	1 case	Fever		Not specified		Histology			Medication		Improved hygeine/sanatation facilites	Host washing and exchange of clothes			Limited access to healthcare
						Asylum seeker	Not specified	Majority adults	Majority male		Eastern Africa	Somalia	Western Europe	Switzerland	Sudan, Uganda, Italy and Libya	2015	Borrelia recurrentis	Individual cases	1 case	Fever		TB		Molecular									Limited access to hygeine and sanitation	Jarisch-Herxheimer reaction occurred from medication for this case only
						Asylum seeker	Not specified	Majority adults	Majority female		Eastern Africa	Somalia	Western Europe	Switzerland	Sudan, Italy and Libya	2015	Borrelia recurrentis	Individual cases	1 case	Fever		Not specified
						Asylum seeker	Not specified	Majority children	Majority male	17 years old	Eastern Africa	Somalia	Western Europe	Switzerland	Sudan, Italy, Ethiopia and Libya	2015	Borrelia recurrentis	Individual cases	1 case	Fever		Malaria
180	Paran	Chronic schistosomiasis in African immigrants in Israel: Lessons for the non-endemic setting	2019	Surveillance/screening		Refugee	Community	Majority adults	Majority male		Eastern Africa	Sudan and Eritrea	Western Asia	Israel		2011-2015	Schistosoma	Individual cases	36 cases	Not specified		Not specified		Serology			Not specified		Not specified		Not specified		Delayed/mis-diagnosis	Low sensitivity after time away from endemic area or laboratory personnel in non endemic countries not experienced or doctors not familiar with disease presentation
																								Molecular
																								Microscopy
					11 cases presented with chronic Schistosoma, main point of publication. 2 with colitis, 3 with chronic hepatic schistosomiasis, 2 with hepatosplenic schistosomiasis, 1 with hepatosplenic and pelvic schistosomiasis and 1 with liver inflammatory and pseudo tumor.											Chronic schistosoma	Schistosoma	Individual cases	11/36 (31%)	Gastrointestinal		Other	2 with anaemia, 1 with pneumonia	Histology	Biopsy		Medication		Health care workers eduction	In order to identify earlier before chronic infection occurs
																				Bleeding				Serology			Surgery	2 patients
																				Jaundice							Other	2 needed blood transfusions
																				Respiratory
																				Other	Symptomatic anaemia
181	Parenti	Health status of Ethiopian refugees in the United States	1987	Other	Retrospective and prospective data. TB, anaemia, syphilis found in patients but specific information not detailed	Refugee	Not specified	All age ranges	Majority male		Eastern Africa	Ethiopia	Northern America	United States of America		1980-1984	Giardia	Individual cases	22/191	Not specified		Other helminths/protozoa		Microscopy			Not specified		Not specified		Not specified		Other	Local environmental and cultural factors
																	Schistosoma	Individual cases	8/191										Surveillance	Populations at risk should be screened
																	Taenia solium	Individual cases	1/191
182	Parish	Intestinal parasites in Southeast Asian refugee children	1985	Cross-sectional		Refugee	Not specified	Majority children	Equal		Southeastern Asia	Laos, Cambodia, Vietnam	Northern America	United States of America		1981-1982	Giardia	Screening/surveillance	72/338 (21.3%)	Asymptomatic	75% of total population	Other helminths/protozoa		Microscopy			Not specified		Not specified		Not specified		Not specified
																				Gastrointestinal	25% of population
183	Patamia	Geo-helminthiasis among migrants in Sicily: a possible focus for re-emerging neurocysticercosis in Europe	2017	Cross-sectional	50% of subjects from West Africa, 35% from East Africa, 8% from Asia/Middle East, 7% from unknown. All Taenia solium cases were from Eritrea or Ethiopia. Schistosoma subjects not identified by country.	Asylum seeker	Camp/centre	Majority adults	Majority male	No age range specified, mean 26.4, SD 6.2	Eastern Africa	Eritrea, Ethiopia	Southern Europe	Italy		Not reported		Individual cases	6/274 (2.16%) Taenia spp.	Gastrointestinal		Other helminths/protozoa		Serology			Not specified		Not specified		Not specified		Delayed/mis-diagnosis	European physicians ar not able to recognise and therefore treat
																	Schistosoma	Individual cases	5/274 (1.8%)
											Western Africa	50% of subjects from West Africa, 35% from East Africa, 8% from Asia/Middle East, 7% from unknown							25/274
184	Paxton	Post-arrival health screening in Karen refugees in Australia	2012	Cross-sectional	Fecal sample taken including Giardia, taenia spp and others, but no breakdown given except for schistosoma	Refugee	Community	All age ranges	Equal		Southeastern Asia	Myanmar	Australia and New Zealand	Australia	Thai border	2006-2009	Schistosoma	Screening/surveillance	80/1136 (7%)	Not specified		NCD kidney/liver	Hepatitis B in 15 participants	Serology			Not specified		Other	Pre-departure medication	Not specified		Other	Household transmisson
185	Peeters	Visceral leishmaniasis in a child infected with the human immunodeficiency virus in a non-endemic region	2011	Case study		Asylum seeker	Not specified	Majority children	Majority male		Eastern Europe	Russia (Chechnya)	Western Europe	Belgium		Not reported	Leishmania	Individual cases		Respiratory		HIV		Serology			Medication		Not specified		Not specified		Other	HIV infection
																				Other	Hepatosplenomegaly	Other	Pneumocystis jiroveci pneumonia
186	Perea	Visceral leishmaniasis in southern Sudan	1991	Cross-sectional		IDP	Community	All age ranges	Majority male	Ler Hospital	Northern Africa	Sudan	Northern Africa	Sudan		1989	Leishmania	Individual cases	100 cases	Fever		Not specified		Serology			Medication		Not specified		Other	Males	Not specified
																				Other	Splenomegaly
																				Other	Either anaemia, lymphadenopathy or diarrhoea
						IDP	Community	All age ranges	Equal	Community survey							Leishmania	Screening/surveillance	66/362 (18.2%)	Asymptomatic		Malaria	40 positive for leishmania, also positive for malaria	Serology			Not specified		Not specified		Vulnerable person (women, children, elderly)	Women >15 years	Not specified
187	Poddighe	Urinary Schistosomiasis in an Adolescent Refugee from Africa: An Uncommon Cause of Hematuria and an Emerging Infectious Disease in Europe	2016	Case study		Refugee	Community	Majority children	Majority male		Western Africa	Gambia	Southern Europe	Italy		Not reported	Schistosoma	Individual cases	1 case	Asymptomatic	Presented due to hematuria	Not specified		Microscopy			Medication		Not specified		Not specified		Delayed/mis-diagnosis	Imported cases under-recognised, delayed treatment leads to more serious health outcomes
188	Pohl	The spectrum of care for pediatric refugees and asylum seekers at a tertiary health care facility in Switzerland in 2015	2017	Retrospective cohort		Mixed	Camp/centre	Majority children	Not specified		Eastern Africa	Eritrea, Somalia, Ethiopia	Western Europe	Switzerland		2015	Schistosoma	Individual cases	4 cases (6.9%)	Not specified		Not specified		Serology			Not specified		Not specified		Not specified		Crowding	Majority from Syria, Afghanistan and Eritrea, no details on specific co-morbidities associated with Schistosoma
											Southern Asia	Afghanistan, Iran, Sri Lanka
											Western Asia	Syria, Turkey, Iraq
											Southern Europe	Macedonia, Serbia, Kosovo, Albania, Bosnia and Herzegovina
											Eastern Europe	Belarus, Russia
189	Posey	High prevalence and presumptive treatment of schistosomiasis and strongyloidiasis among African refugees	2007	Cross-sectional	103 positive for both infections	Refugee	Community	All age ranges	Equal		Eastern Africa	Somalia	Northern America	United States of America	South Sudan, Ethiopia	2004	Schistosoma	Screening/surveillance	203/462 (44%)	Gastrointestinal		Not specified		Serology			Medication		Not specified		Other	No associations with age or symptoms	Limited access to healthcare
				Retrospective cohort	21 positive for both infections	Refugee	Not specified			Pre-immigration screening, anonymous samples from Somali Bantu refugees	Eastern Africa	Somalia	Northern America	United States of America		Not reported	Schistosoma		73/100 (73%)	Not specified		Not specified		Serology			Not specified		Not specified		Other	Age >18 years	Limited access to healthcare
190	Qazi	Q-fever in a refugee after exposure to a central New York State livestock farm	2016	Case study		Refugee	Community	Majority adults	Majority male		Southern Asia	Nepal	Northern America	United States of America		2014	Coxiella burnetii	Individual cases	1 case	Fever		NCD diabetes		Serology			Medication		Not specified		Other	Exposure to animal farm where fresh goat meat was purchased	Occupation	Farmers and veternarians more at risk
																				Jaundice		NCD cardiovascular	Hypertension and hyperlipidemia
																				Gastrointestinal	Nausea and vomiting	TB	Latent
																				Other	Abnormal liver function tests	NCD other	Gastroesophogael reflux
																				Other	Splenomegaly, thickened gallbladder, fatty liver, enlarged periportal lymphnodes	NCD other	Osteoarthritis
191	Rab	Cutaneous leishmaniasis: iso-enzyme characterisation of Leishmania tropica	1997	Prospective cohort	Patients with suspected Leishmania referred to National Institute of Health	Refugee	Community	All age ranges	Not specified		Southern Asia	Afghanistan	Southern Asia	Pakistan		Not reported	Leishmania	Individual cases	7/27 cases from Afghan refugees, other isolates not specified except location (within Pakistan)	Not specified		Not specified		Not specified			Not specified		Not specified		Not specified		Not specified
																								Culture	Culture was not used for diagnosis but to characterise Leishmania species
192	Ralli	Assessment of SARS-CoV-2 infection through rapid serology testing in the homeless population in the City of Rome, Italy. Preliminary results	2020	Cross-sectional	Homeless people. 114 patients from Europe, 29 from Africa, 18 from North or South America and 12 from Asia. Difficult to interpret exact numbers from Figure 2.	IDP	Community	Majority adults	Majority male		Southern Europe	Italy, Greece, Serbia	Southern Europe	Italy		2020	SARS CoV-2	Screening/surveillance	3/173	Asymptomatic		Not specified		Serology			Other	Referral to local hospital	Not specified		Not specified		Crowding
											Eastern Europe	Poland, Romania, Moldova, Bulgaria, Slovakia and Ukraine																					Limited access to hygeine and sanitation
											Northern Africa	Egypt, Tunisia, Morocco
											Southern Asia	Bangledesh, Afghanistan, Sri Lanka, Iran
											South America	Brazil, Columbia, Argentina, Peru
											Eastern Africa	Eritrea, Ethiopia
											Western Africa	Niger, Nigeria, Ivory coast, Mali, Ghana, Guinea
											Caribbean	Dominican republic,
											Middle Africa	Angola, Cameroon
											Northern America	USA,
											Western Europe	Switzerland
											Central America	Belize
193	Raman	Matching health needs of refugee children with services: how big is the gap	2009	Surveillance/screening	Routine tests performed in refugee children at three clinics. Details of number of children who received screening of each not given (given in percentages). I worked out approximately how many were tested from total and percentage and applied the over all prevalence.	Refugee	Community	Majority children	Equal		Northern Africa	Sudan	Australia and New Zealand	Australia		2005	Schistosoma	Individual cases	Overall 27% positive ~65/240	Asymptomatic	0.9	Not specified		Serology			Not specified		Not specified		Not specified		Refugee status
											Western Africa	Liberia, Sierra Leone, Ivory coast								Not specified													Limited access to healthcare	Distance to specific refugee health facility
											Eastern Africa	Burundi, Ethiopia																					Other	GPs overwhelmed and unable to conduct in depth screening of refugees
											Southern Asia	Afghanistan, Iran, Nepal																					Other	Parents placing higher priority on integration
											South America	Peru
											Western Asia	Iraq
											Southeastern Asia	Philippines
											Middle Africa	Congo	Australia and New Zealand
194	Raoult	Outbreak of epidemic typhus associated with trench fever in Burundi	1998	Outbreak report	Field study of two sites close to camps	IDP	Camp/centre	Not specified	Not specified		Eastern Africa	Burundi	Eastern Africa	Burundi		1997	Rickettsia spp.	Individual cases	102 cases	Fever		Not specified		Serology			Medication		Other	Nationwide treatment with medication	Not specified		Limited access to hygeine and sanitation
																				Neurological	Headache, delerium, coma			Molecular			Other	Anti-louse powder dusting					Crowding
																				Skin rash/condition													Other	IDP status
																				Gastrointestinal	Vomiting, diarrhoea
																				Respiratory	Cough
																				Other	Splenomegaly and conjunctivitus
				Surveillance/screening	National surveillance	IDP	Camp/centre	Not specified	Not specified							1997	Rickettsia spp.	Screening/surveillance	43971/764334 (5.75%)	Other	Sutama: Fever and severe headache	Not specified		Clinical examination	Not all were tested by serology		Medication						Other	More prominent in colder areas where more clothes are worn
195	Ravensbergen	High Prevalence of Infectious Diseases and Drug-Resistant Microorganisms in Asylum Seekers Admitted to Hospital: No Carbapenemase Producing Enterobacteriaceae until September 2015	2016	Surveillance/screening	Results from screening of 273 refugees. No mention of specific country of origin for pathogens of interest. Countries entered were specifically listed. Otherwise just detailed as Other(Asia), Other(Africa) etc.	Refugee					Eastern Africa	Eritrea	Western Europe	Netherlands		2014-2015	Borrelia recurrentis	Individual cases	2 cases	Not specified		Not specified		Not specified			Not specified		Not specified		Not specified		Not specified
											Western Asia	Syria					Leishmania		1 case
											Southern Asia	Afghanistan					Schistosoma		2 cases
											Western Asia	Armenia
											Western Africa	Nigeria
196	Redditt	Outbreak of SARS-CoV-2 infection at a large refugee shelter in Toronto, April 2020: a clinical and epidemiologic descriptive analysis	2020	Outbreak report		Refugee	Camp/centre	Majority adults	Majority male	Shelter for homeless refugees	Not specified		Northern America	Canada		2020	SARS CoV-2	Outbreak	25/60 (41.7%)	Fever		Not specified		RDT			Supportive care		Not specified		Not specified		Refugee status
																				Respiratory													Delayed/mis-diagnosis	Timely access to medical treatment
																				Neurological	Headache
197	Redditt	Health status of newly arrived refugees in Toronto, Ont: Part 1: infectious diseases	2015	Surveillance/screening	Specialised refugee care clinic. All patients would have presented with symptoms. Only African refugees tested for Schistosoma. 194 patients from "other" countries, that may include African region	Refugee	Not specified	All age ranges	Equal		Western Africa	Nigeria	Northern America	Canada		2011-2014	Schistosoma	Individual cases	42/278 (15%)	Not specified		Not specified		Not specified			Not specified		Not specified		Other	Age >= 15	Refugee status
											Eastern Africa	Eritrea, Ethiopia, Somalia, Uganda, Kenya																					Other	Geographic origin
											Southern Africa	Eswatini (Swaziland), Namibia, Botswana
											Middle Africa	DRC
					Schistosoma masoni. No details of country of origin												Schistosoma	Individual cases	2/391
					No details of country of origin												Giardia	Individual cases	4/391
198	Relić	Intestinal parasitosis in asylum seekers from the middle east and South Asia	2018	Cross-sectional	Refugees also from Syria and Afghanistan but did not test positive for Giardia	Refugee	Camp/centre	All age ranges	Majority male		Southern Asia	Bangladesh, Pakistan	Southern Europe	Serbia		2013-2014	Giardia	Screening/surveillance	4/97	Asymptomatic		Not specified		Microscopy			Not specified		Not specified		Refugee status		Other	Low socioeconomic status
199	Richter	Severe liver fibrosis caused by Schistosoma mansoni: Management and treatment with a transjugular intrahepatic portosystemic shunt	2015	Case study		Refugee		Majority adults	Majority male		Western Africa	Guinea	Western Europe	Germany	Morocco, Spain		Schistosoma			Other	Haematemesis	Not specified
																				Other	Splenomegaly
200	Richter	Cystic echinococcosis in unaccompanied minor refugees from Afghanistan and the Middle East to Germany, July 2016 through June 2017	2019	Surveillance/screening	22 cases overall identified. However, only 10 cases were identified in unaccompanied minor refugees (UMR), of which the most information was provided. 3 cases were from the "Balkans" I entered Eastern Europe. One specific case that led to the screening of UMR, adolescent from Lebanon, with symptoms of nausea, tachycardia and dyspnea. Treated surgically and with medication. (Not sure if he was inc…	Refugee	Not specified	Majority children	Not specified		Southern Asia	Afghanistan	Western Europe	Germany		2016-2017	Echinococcus	Screening/surveillance	10/218	Asymptomatic	Mentions most were asymptomatic	Not specified		Serology			Not specified		Not specified		Not specified		Not specified
											Western Asia	Turkey, Syria, Iraq, Lebanon												Clinical examination	Abdominal ultrasonography
											Eastern Europe	Russia, Balkans
											Western Africa	Mali
201	Rodríguez-Morales	Arboviral diseases among internally displaced people of Neiva, Colombia, 2015-2017	2019	Surveillance/screening	Very short paper, not much detail. Population change data between years not given. Total IDP population used. Refers to numbers as "tip of the iceberg" due to IDPs beign neglected in terms of research and awareness of disease by physicians. Improvement of healthcare should be considered, with health coverage and equity.	IDP	Not specified	Not specified	Not specified		South America	Colombia	South America	Colombia		2015-2017	Chikungunya	Individual cases	112/45527	Not specified		Not specified		Not specified			Not specified		Not specified		Not specified		Limited access to healthcare
																	Dengue		7/45527														Other	Lack of awareness of NTDs from physicians
																	Zika		43/45527
202	Rowland	An outbreak of cutaneous leishmaniasis in an Afghan refugee settlement in north-west Pakistan	1999	Outbreak report	Used 3 techniques and diagnosed patients at random. Only 100 were asked to diagnostic validation. 100 slides assessed. 36 positive, 50 negative slides selected and cultured, 14 negative slides underwent PCR diagnosis.	Refugee	Camp/centre	Majority children	Not specified	Clustering of cases under 10 years, though range was 0-80 years.	Southern Asia	Afghanistan	Southern Asia	Pakistan		1997	Leishmania	Outbreak	36/100	Skin rash/condition	Skin lesison	Not specified		Microscopy			Other	Not received due to unavailability	Not specified		Other	Older children	Not specified
					No treatment was available or given. 304/799 had active lesions, with 106 having a history characteristic to CL. 61% had lived their entire lives in Pakistan (presumably in the camp, as 82% had been there for 15 years or more). Indicates 38% of population infected (not all confirmed with diagnosis), from 13% the year before.														20/50					Culture							Vulnerable person (women, children, elderly)	Women
																			2014-09-01					Molecular							Refugee status
203	Saab	Diagnosis of cutaneous leishmaniasis: Why punch when you can scrape?	2015	Diagnostic test validation	Authors tested the difference between invasive biopsies and scrapings that were tested as drops or smears.	Refugee	Camp/centre	All age ranges	Equal		Western Asia	Syria	Western Asia	Lebanon		Not specified	Leishmania	Individual cases	72 cases	Skin rash/condition	Skin lesison	Not specified		Other	Microscopy and PCR on punch biopsies	Sen.93%	Not specified		Not specified		Not specified		Not specified
																								Molecular	PCR on drop scrapings	Sen.85%
																								Molecular	PCR on biopsy	Sen.83%
																								Microscopy	Microscopy on drop scrapings	Sen.63%
																								Microscopy	Microscopy on smears	Sen.38%
																								Molecular	PCR on smears	Sen.56%
204	Sahlas	Out of Africa	2002	Case study	Initially diagnosed with Toxoplasma, but found negative with PCR. Patients symptoms continued to worsen throughout the course of diagnosis.	Refugee	Not specified	Majority adults	Majority male		Middle Africa	DRC	Northern America	Canada		Not specified	Trypanosomes	Individual cases	1 case	Neurological	Insomnia, difficulty concentrating, labile affect, tangenital speech, delusions, auditory and visual hallucinations	NCD other	Anaemia	Clinical examination	And medical imaging used		Medication		Not specified		Not specified		Not specified
																				Other	Anorexia, headaches, dizziness, memory problems, impaired comprehension and fatigue developed during monitoring and readmission			Molecular
																				Fever				Serology
																				Other	bilateral cervical lymphadenopathy and thrombocytopenia developed further			Other	Lumbar puncture
205	Saroufim	Ongoing Epidemic of Cutaneous Leishmaniasis among Syrian Refugees, Lebanon	2014	Outbreak report	Not sure how many people were actually diagnosed. i.e. the whole study population or a percentage..Three groups: Diagnosed and receiving treatment, diagnosed and awaiting treatment and not diagnosed. Study provides data only on last group (not diagnosed).	Refugee	Camp/centre	Majority children	Not specified	All ranges but 80% were <18	Western Asia	Syria	Western Asia	Lebanon		2012	Leishmania	Outbreak	948	Skin rash/condition	Active lesions	Not specified		Microscopy			Medication		Not specified		Vulnerable person (women, children, elderly)	Children	Limited access to hygeine and sanitation
																								Molecular									Refugee status
206	Schmid	Multiple Organ Failure in a Young Asylum-Seeker	2017	Case study		Asylum seeker	Community	Majority adults	Not specified		Eastern Africa	Somalia	Western Europe			Not specified	Borrelia recurrentis	Individual cases	1 case	Fever				Molecular			Medication		Not specified		Refugee status		Not specified
																				Other	Acute renal failure, multiple organ failure	Not specified		Microscopy			Other	Artificial ventilation
207	Schroeder	Sequential disseminated tuberculosis and toxoplasmosis in a Haitian refugee	1984	Case study		Refugee	Camp/centre	Majority adults	Majority male		Caribbean	Haiti	Northern America	USA		1982	Toxoplasma gondii	Individual cases	1 case	Fever		TB		Histology			Other		Health care workers eduction		Other	AIDS	Not specified
																						HIV
208	Schweickert	Fatal disseminated toxoplasmosis with congenital transmission in an African migrant	2008	Case study		Refugee	Camp/centre	Majority adults	Majority female			Sub-Saharan Africa	Western Europe	Germany		Not specified	Toxoplasma gondii	Individual cases	Mother	Fever		HIV		Serology			Medication		Not specified				Other	Migrants from areas with High prevalence of HIV
																				Respiratory				Histology
																				Gastrointestinal				Molecular
																				Neurological
																			Child	Other	Chorioretinitis	Not specified		Serology
209	Sencan	Assessment of HAV and HEV seroprevalence in children living in post-earthquake camps from DÃ¼zce, Turkey	2004	Cross-sectional		IDP	Camp/centre	Majority children	Equal		Western Asia	Turkey	Western Asia	Turkey		1999	Hepatitis E	Screening/surveillance	34/476 (7%)	Not specified		Not specified		Serology			Not specified		Not specified		Limited access to hygeine and sanitation		Not specified
210	Seybolt	Diagnostic evaluation of newly arrived asymptomatic refugees with eosinophilia	2006	Surveillance/screening		Refugee	Camp/centre	All age ranges	Equal			Africa	Northern America	USA		1998 -2002	Giardia	Screening/surveillance	47/265 (stool microscopy)	Asymptomatic		Other helminths/protozoa		Microscopy			Not specified		Not specified		Not specified		Not specified
												Eastern Europe					Schistosoma		3/265 (stool micrscopy), 15/67 (serology)					Serology
												Southeast Asia					Filarioidea		18/35 (serology)
												Southeast Asia
												South America
												Caribbean
211	Sheikh	The epidemiology of health conditions of newly arrived refugee children: A review of patients attending a specialist health clinic in Sydney	2009	Surveillance/screening		Refugee	Community	Majority children	Equal		Southeastern Asia	Thailand	Australia and New Zealand	Australia		May 2005 and December 2006	Schistosoma	Screening/surveillance	16% (total n=239)	Asymptomatic		TB		Serology			Not specified		Not specified		Not specified		Not specified
											Southern Asia	Afghanistan, Pakistan, Iran										Malaria
											Western Asia	Iraq, Syria, Turkey, Jordan and Lebanon										Other infectious disease
											Eastern Africa	Tanzania, Ethiopia, Kenya, Uganda, Burundi										Malnutrition
											Northern Africa	Sudan, Egypt
											Western Africa	Sierra Leone, Guinea-Bissau, Liberia, Ivory Coast, Guinea
212	Shen	Tissue parasitic helminthiases are prevalent at Cheongjin, North Korea	2007	Cross-sectional		Mixed	Community	Majority adults	Not specified	Refugees and residents	Eastern Asia	North Korea	Eastern Asia	China		2004	Taenia solium	Screening/surveillance	Refugees 14 / 133	Not specified		Other helminths/protozoa		Serology			Not specified		Not specified		Not specified		Not specified
213	Shorter	Fever and urticaria in an African refugee	2006	Case study		Refugee	Camp/centre	Majority children	Majority male		Middle Africa	Congo	Australia and New Zealand	Australia	Tanzania	Not specified	Schistosoma	Screening/surveillance	1 case	Fever		Other	an adverse drug reaction to praziquantel	Serology			Medication		Not specified		Not specified		Other	skin contact with water contaminated by infected snails
																				Respiratory				microscopy
																				Pain
																				Neurological
214	Spicher	Peritoneal schistosomiasis: an unusual laparoscopic finding	2004	Case study		Refugee	Camp/centre	Majority children	Majority male		Western Asia	Yemen	Western Europe	Switzerland		Not specified	Schistosoma	Individual cases	1 case	Fever		Other	Appendicitis	Histology			Medication		Not specified		Not specified		Not specified
																				Gastrointestinal				Serology
																				Pain				Microscopy
215	Stehr-Green	Trichinosis in Southeast Asian refugees in the United States	1986	Surveillance/screening		Refugee	Camp/centre	Majority adults	Majority male		Southeastern Asia	Lao, Cambodia, Vietnam	Northern America	USA		1975-1984	Trichinella	Screening/surveillance	60 cases	Fever		Not specified		Serology			Not specified		Community education		Other	eating undercooked meat that contains encysted parasites.	Not specified
																				Pain
																				Other	periorbital edema
216	Storer	Cutaneous leishmaniasis in Afghani refugees	2005	Case series		Refugee	Camp/centre	Majority children	Equal		Southern Asia	Afghanistan	Australia and New Zealand	Australia	Iran and Indonesia	Not specified	Leishmania	Individual cases	4 cases	Skin rash/condition		Not specified		Histology			Medication		Not specified		Not specified		Crowding
217	Sulaiman	An outbreak of cutaneous leishmaniasis among a displaced population in North Sudan: Review of cases	2019	Outbreak report		IDP	Camp/centre	All age ranges	Equal		Northern Africa	Sudan	Northern Africa	Sudan	NA	2013	Leishmania	Outbreak	688 / 1236 (55.7%)	Skin rash/condition		Not specified		Microscopy			Other	local medication	Community education		Vulnerable person (women, children, elderly)	Children	Not specified
218	Sulekova	Occurrence of intestinal parasites among asylum seekers in Italy: A cross-sectional study	2018	Cross-sectional		Asylum seeker	Camp/centre	All age ranges	Majority male		Southern Asia	Afghanistan, Bangladesh, Pakistan,	Southern Europe	Italy		2017	Giardia	Screening/surveillance	9 / 364	Gastrointestinal		Other helminths/protozoa		Microscopy			Not specified		Not specified		Other	geographic region of origin
											Western Asia	Syria					Schistosoma		4 /364
											Western Africa	Togo, Sierra Leone, Cote d'Ivoire, Benin, Burkina Faso, Gambia, Nigeria, Senegal, Ghana, Nigeria, Niger, Guinea
											Eastern Africa	Somalia, Eritrea
											Middle Africa	Chad, Congo, Cameroon
											Northern Africa	Sudan
219	Sullivan	Seroepidemiologic study of giardiasis patients and high-risk groups in a midwestern city in the United States	1987	Prospective cohort		Refugee	Camp/centre	Not specified	Not specified	USA nationals also assessed	Southeastern Asia	Cambodia, Vietnam	Northern America	USA		1975 - 1977	Giardia	Screening/surveillance	7/22 pos by stool microscopy, all had antibodies	Not specified		Other helminths/protozoa		Serology			Not specified		Not specified		Not specified		Not specified
																								Microscopy
220	Swanson	Albendazole therapy and enteric parasites in United States-bound refugees	2012	Retrospective cohort		Refugee	Camp/centre	All age ranges	Equal		Southern Asia	Laos, Vietnam, Myanmar	Northern America	USA		1993 - 2007	Giardia	Screening/surveillance	2368 / 26956	Not specified		Other helminths/protozoa		Microscopy			Medication		Other	predeparture treatment	Other	No predeparture treatment	Not specified
											Northern Africa	Sudan					Schistosoma		406 / 26,956
											Western Africa	Liberia, Benin, Gambia, Ghana, Guinea, Guinea-Bissau, Nigeria, Niger, Senegal, Sierra Leone, Togo, Cote d'Ivoire
											Middle Africa	Cameroon, Democratic Republic of Congo
											Eastern Africa	Ethiopia, Eritrea, Kenya, Rwanda, Somalia, Burundi, Uganda
221	Tappe	Brain and lung metastasis of alveolar echinococcosis in a refugee from a hyperendemic area	2008	Case study		Refugee	Camp/centre	Majority adults	Majority male		Eastern Asia	Tibet	Western Europe	Germany		2007	Echinococcus	Individual cases	1 case	Neurological		Not specified		Serology			Medication		Not specified		Not specified		Other	close contact with dogs in hyperendmic settings
																								Molecular
222	Taylor	Application of DNA hybridization techniques in the assessment of diarrheal disease among refugees in Thailand	1988	Prospective cohort		Refugee	Camp/centre	All age ranges	Not specified		Southeastern Asia	Laos	Southeastern Asia	Thailand		1985	Giardia	Screening/surveillance	21 / 324	Gastrointestinal		Other infectious disease		Microscopy			Not specified		Not specified		Not specified		Delayed/mis-diagnosis	Limited testing available
																	Cryptosporidia		16/324					Culture
																	Salmonella typhi		2/324
223	Taylor	Typhoid fever in the Basque Refugee Camp	1937	Case series		Refugee	Camp/centre	Majority children	Not specified		Southern Europe	Spain	Northern Europe	England		1937	Salmonella typhi	Individual cases	5	Fever		Other helminths/protozoa	Round worms	Serology			Medication		Vaccine		Not specified		Limited access to hygeine and sanitation
																													Improved hygeine/sanatation facilites
																													Community education
224	Temcharoen	A survey on intestinal parasitic infections in Laotian refugees at Ubon Province, northeastern Thailand, with special reference to schistosomiasis	1979	Cross-sectional		Refugee	Camp/centre	Majority adults	Equal		Southeastern Asia	Laos	Southeastern Asia	Thailand		1978	Giardia	Screening/surveillance	31 / 354	Not specified		Other helminths/protozoa		Microscopy			Not specified		Not specified		Not specified		Limited access to hygeine and sanitation
																	Schistosoma		1 / 454
225	Theuring	Screening for infectious diseases among unaccompanied minor refugees in Berlin, 2014-2015	2016	Surveillance/screening		Refugee	Camp/centre	Majority children	Not specified		Northern Africa	Algeria; Libya, Morocco, Egypt	Western Europe	Germany		2014-2015	Giardia	Screening/surveillance	364 / 1248	Not specified		Malaria		Serology			Other	available but type not specified	Not specified		Not specified		Not specified
											Western Africa	Benin, Burkina Faso, Cote d´Ivoire, Gambia, Ghana, Guinea, Guinea-Bissau, Mali, Mauritania, Nigeria, Senegal, Sierra Leone					Schistosoma		65 / 1248			Other helminths/protozoa		Microscopy
											Middle Africa	Cameroon, Angola, Chad, Congo, DR Congo										Other infectious disease
											Eastern Africa	Eritrea, Ethiopia, Kenya
											Eastern Europe	Russia, Belarus, Moldova, Romania, Russian Federation, Ukraine
											Southern Europe	Albania, Bosnia, Greece, Kosovo, Serbia,
											Western Asia	Syria, Iraq, Kuwait, Lebanon, Palestinian territories, Saudi Arabia, Turkey
											Southern Asia	Iran, Afganistan, Bangladesh, India, Pakistan, Sri Lanka
											Southeastern Asia	Camboodia, Vietnam
											Central Asia	Turkmenistan
											South America	Colombia
226	Thomson	Investigation of hepatitis E outbreak among refugees - Upper Nile, South Sudan, 2012-2013	2013	Outbreak report		Refugee	Camp/centre	All age ranges	Majority female		Northern Africa	Sudan	Eastern Africa	South Sudan		2012 - 2013	Hepatitis E	Outbreak	576	Jaundice		Not specified		Molecular			Medication		Improved hygeine/sanatation facilites		Not specified		Limited access to hygeine and sanitation
				Cross-sectional		Refugee	Camp/centre	Cross-sectional	Not specified										Seroprevelance 54.3%	Neurological							Supportive care						Vulnerable person (women, children, elderly)	pregnant women, higher mortaity rates
227	Tiong	Health issues in newly arrived African refugees attending general practice clinics in Melbourne	2006	Surveillance/screening		Refugee	Community	All age ranges	Equal		Northern Africa	Egypt, Sudan	Australia and New Zealand	Australia	Egypt, Kenya, South Africa, Uganda, Sudan	2005	Schistosoma	Screening/surveillance	27/217 (12%)	Not specified		Other helminths/protozoa		Serology			Medication		Not specified		Not specified		Not specified
											Western Africa	Liberia, Ivory Coast, Guinea, Sierra Lerona	Australia and New Zealand	Australia	Guinea, Ivory Coast, Sierra Leone, Ghana	2005	Cryptosporidia	Screening/surveillance	1/193 (0.5%)					Microscopy
											Middle Africa	Tanzannia, Burundi, Rwanda	Australia and New Zealand	Australia	Rwanda, Tanzania	2005	Giardia	Screening/surveillance	23/193 (11.9%)					Microscopy
											Eastern Africa	Ethiopia, Kenya, Somalia	Australia and New Zealand	Australia	Egypt, Kenya, South Africa, Uganda, Sudan
228	Tittle	Health screening of Indochinese refugee children	1982	Cross-sectional		Refugee	Community	Majority children	Not specified		Southeastern Asia	Lao, Cambodia, Vietnam	Northern America	United States of America		Not specified	Giardia	Screening/surveillance	13/98 (13%)	Not specified		Other helminths/protozoa		Microscopy			Medication		Not specified		Other	> 2 years	Not specified
																															Other	Eosinophil count > 1000
229	Turunen	COVID-19 outbreak at a reception centre for asylum seekers in Espoo, Finland	2021	Outbreak report		Asylum seeker	Camp/centre	Majority adults	Majority male		Not specified		Northern Europe	Finland		2020	SARS CoV-2	Outbreak	127/409 (31%)	Fever		Not specified		Molecular			Not specified		Community education		Other	Male	Not specified
																				Respiratory									Other	Physical distance, quarantine	Other	Symptoms
																				Gastrointestinal
																				Pain
																				Other	Loss of smell/taste, fatigue
																				Asymptomatic
230	Ul Haq	Prevalence of giardia intestinalis and hymenolepis nana in afghan refugee population of mianwali district, pakistan	2015	Cross-sectional		Refugee	Camp/centre	All age ranges	Equal	Hymenolepis nana also tested for in patients	Southern Asia	Afghanistan	Southern Asia	Pakistan		2007-2009	Giardia	Individual cases	259/687 (37.7%)	Pain		Other helminths/protozoa		Microscopy			Not specified		Improved hygeine/sanatation facilites		Vulnerable person (women, children, elderly)		Other	Climate
																				Gastrointestinal									Community education		Occupation	Lower income workers	Limited access to hygeine and sanitation
																				Respiratory									Other	Periodic de-worming of children
																				Bleeding
																				Other	Rectal prolapse
231	Um	Seroprevalence of scrub typhus, murine typhus and spotted fever groups in North Korean refugees	2021	Cross-sectional		Refugee	Not specified	All age ranges	Majority female		Eastern Asia	North Korea	Eastern Asia	South Korea	China, Thailand, Vietnam and Laos	2019	Rickettsia spp.	Screening/surveillance	22/99 (22.2%) scrub	Asymptomatic		Not specified		Serology			Not specified		Not specified		Other	Aged over 30 years	Not specified
																	Rickettsia spp.		17/99 (17.2%) murrine
																	Rickettsia spp.		10 (10.1%) SFG
232	Van Enter	Seroprevalence of toxoplasma gondii infection in refugee and migrant pregnant women along the Thailand-myanmar border	2017	Cross-sectional		Refugee	Camp/centre	Majority adults	Majority female	Pregnant women	Southeastern Asia	Myanmar	Southeastern Asia	Myanmar		2014-2015	Toxoplasma gondii	Screening/surveillance	25/78 (32.1%)	Asymptomatic		Other helminths/protozoa		Serology			Not specified		Improved hygeine/sanatation facilites		Other	Parity of three or more	Other	Over 35 years of age
																													Community education				Other	Poor past obstetric outcomes
																													Surveillance				Other	Contact with cats
																																	Limited access to hygeine and sanitation
233	Van Kesteren	Cutaneous leishmaniasis in syrian refugee children: A case series	2020	Case series		Refugee	Not specified	Majority children	Majority female		Western Asia	Syria	Western Europe	Belgium		2016	Leishmania	Individual cases	3 cases	Skin rash/condition		Not specified		Microscopy			Medication		Not specified		Not specified		Other	War and mass movement of people
																								Molecular
234	Varkey	Intestinal parasitic infection among new refugees to Minnesota	2007	Surveillance/screening		Refugee	Not specified	All age ranges	Equal	62% from Africa, 28% from Europe, ~10% from Asia, 0.1% from South/Cental America		Africa	Northern America	United States of America		1996-2001	Schistosoma	Screening/surveillance	203/1547 (13.1%)	Not specified		Other helminths/protozoa		Microscopy			Medication	Not all treated	Surveillance		Other	Origin location	Refugee status
												Africa					Giardia		391/1547 (25.3%)												Other	Year of arrival
												Asia					Schistosoma		0/214 (0%)												Vulnerable person (women, children, elderly)	Children
												Asia					Giardia		72/214 (33.6%)												Other	Men
												Europe					Schistosoma		0/207 (0%)
												Europe					Giardia		127/207 (61.4%)
235	Volkman	Schistosoma serology after praziquantel treatment of Schistosoma infection in refugee children resettled in Australia: A retrospective analysis	2020	Retrospective cohort		Refugee	Not specified	Majority children	Equal	Total of 101 found positive		Africa	Australia and New Zealand	Australia		2005-2014	Schistosoma	Screening/surveillance	86/972	Asymptomatic		Not specified		Serology			Medication		Not specified		Vulnerable person (women, children, elderly)		Not specified
												Asia							12/972	Gastrointestinal				Microscopy
												Middle East							2/972	Other	Urinary
												Oceania							1/972	Other	End organ disease
236	Watts	Association between parasitic infections and tuberculin skin test results in refugees	2017	Cross-sectional		Refugee	Not specified	All age ranges	Equal	12.8% reported having been in refugee camps	Eastern Africa	Somalia	Northern America	USA		1995-2012	Schistosoma	Screening/surveillance	75/6669	Not specified		TB		Microscopy		stool examination detects 76–93% of ultimately identified organisms	Medication		Not specified		Not specified		Not specified
											Western Africa	Liberia					Filarioidea		59/6669			Other helminths/protozoa
											Caribbean	Haiti					Giardia		573/6669
											Southeastern Asia	Myanmar, Vietnam
											Western Asia	Iraq
											Southern Europe	Bosnia
												Plus additional not specified
237	Wiesenthal	Intestinal parasites in Southeast-Asian refugees. Prevalence in a community of Laotians	1980	Surveillance/screening		Refugee	Not specified	All age ranges	Equal		Southeastern Asia	Laos	Northern America	United States of America		1979	Giardia	Screening/surveillance	29/165 (17.6%)	Not specified		Other helminths/protozoa		Microscopy			Not specified		Surveillance		Other	Children between 4-9 years	Not specified
238	Williams	Screening for infection in unaccompanied asylum-seeking children and young people	2020	Surveillance/screening		Asylum seeker	Not specified	Majority children	Majority male	Unaccompanied asylum seeking children	Eastern Africa	Eritrea, Sudan, Ethiopia	Western Europe	United Kingdom		2016-2018	Schistosoma	Screening/surveillance	27/90 (30%) Eritrea, Sudan, Ethiopia children only	Asymptomatic		Not specified		Microscopy			Not specified		Surveillance	Screening occurs on arrival but does not include schistosomiasis	Not specified		Vulnerable person (women, children, elderly)
											Northern Africa	Sudan												Serology									Delayed/mis-diagnosis	Occurring through language, cultural and social barriers
											Southeastern Asia	Vietnam
											Western Asia	Iraq					Giardia	Screening/surveillance	11/127 (8.6%) origin country not specified	Asymptomatic		Not specified		Not specified
											Southern Asia	Afganistan, Iran
											Southern Europe	Albania
239	Wilting	Louse-borne relapsing fever (Borrelia recurrentis) in asylum seekers from Eritrea, the Netherlands, July 2015	2015	Case study	Both cases suffered Jarisch-Herxheimer reaction	Asylum seeker	Camp/centre	Majority adults	Not specified	Only referred to as young adults	Eastern Africa	Eritrea	Western Europe	Netherlands	Ethiopia, Sudan, Libya, Italy, Germany, Austria	2015	Borrelia recurrentis	Individual cases	2 cases	Neurological		Not specified		Microscopy			Medication		Improved hygeine/sanatation facilites	Washing of clothes when asylum seekers arrive form endemic countries	Not specified		Other	Travel history
																				Pain				Molecular			Supportive care	Supportive care was only needed due to Jarisch-Herxheimer reaction	Vector control	Delousing			Limited access to hygeine and sanitation
																				Fever
																				Respiratory
240	Wollina	Cutaneous leishmaniasis â€“ A case series from Dresden	2018	Case series	All cases identified since 2013. 4 of 5 cases were from the same family	Refugee	Not specified	Majority children	Majority male		Western Asia	Syria	Western Europe	Germany		2001-2017	Leishmania	Individual cases	5 cases	Skin rash/condition		Not specified		Clinical examination			Medication		Not specified		Not specified		Refugee status	From endemic countries
																								Histology									Other	Animal reservoirs (cats and dogs)
241	Yangco	A survey of filariasis among refugees in South Florida	1984	Cross-sectional	0 cases in SE Asian refugees, though Haitian migrants were also tested	Refugee	Community	All age ranges	Majority male		Southeastern Asia	Laos, Cambodia, Thailand	Northern America	United States of America		1981-1982	Filarioidea	Screening/surveillance	0 cases	Asymptomatic		Not specified		Microscopy			Not specified		Not specified		Not specified		Not specified
242	Yasar	Typhoid Fever Accompanied With Hematopoetic Lymphohistiocytosis and Rhabdomyolysis in a Refugee Child	2019	Case study		Refugee	Not specified	Majority children	Majority female		Western Asia	Iraq	Not specified			Not specified	Salmonella typhi	Individual cases	1 case	Fever		Not specified		Serology			Medication		Not specified		Not specified		Limited access to hygeine and sanitation
																				Gastrointestinal													Vulnerable person (women, children, elderly)
																				Pain
																				Other	Decreased urine volume
243	Yasin	First case of pulmonary hydatid cyst in a pregnant syrian refugee woman in malaysia	2021	Case study		Refugee	Not specified	Majority adults	Majority female	Pregnant female	Western Asia	Syria	Southeastern Asia	Malaysia		Not specified	Echinococcus	Individual cases	1 case	Respiratory		Not specified		Microscopy			Medication		Not specified		Not specified		Other	Contact with animal hosts
																								Serology			Surgery
244	Yauba	Urinary schistosomiasis in Boko Haram-related internally displaced Nigerian children	2018	Cross-sectional		IDP	Camp/centre	Majority children	Equal		Western Africa	Nigeria	Western Africa	Nigeria		2014-2015	Schistosoma	Screening/surveillance		Pain		Not specified		RDT			Not specified		Other	Routine administration of oral medication	Other	Low social class	Not specified
																				Other	Stunting			Microscopy							Other	Stunting
																				Other	Bloody or painful urination										Occupation	Occupation of parents
																				Skin rash/condition	Pallor										Other	Exposure to streams
																				Asymptomatic
245	Yeaney	Case 163: Solitary neurocysticercosis	2010	Case study	Patient had seizures but was otherwise asymptomatic	Refugee	Not specified	Majority adults	Majority male		Southeastern Asia	Myanmar	Northern America	United States of America		Not specified	Taenia solium	Individual cases	1 case	Neurological		NCD kidney/liver	Hepatitis B	Clinical examination	Medical imaging		Surgery		Not specified		Not specified		Other	Infected undercooked pork
																				Asymptomatic				Serology									Other	Faecal contamination
246	Yentur Doni	Cutaneous Leishmaniasis due to Three Leishmania Species Among Syrian Refugees in Sanliurfa, Southeastern Turkey	2020	Prospective cohort		Refugee	Mixed	All age ranges	Equal		Western Asia	Syria	Western Asia	Turkey		2015-2017	Leishmania	Individual cases	60 cases	Skin rash/condition		Not specified		Microscopy			Not specified		Not specified		Not specified		Other	Mammalian reservoirs of transmission
																								Molecular
247	Yildirim	Wars do not kill only with guns: A case of rabies in a Syrian refugee	2017	Case study		Refugee	Not specified	Majority adults	Majority male		Western Asia	Syria	Western Asia	Turkey		Not specified	Rabies	Individual cases	1 case	Respiratory		Not specified		Culture			Medication	Antibiotic prophylaxis	Vaccine		Not specified		Limited access to healthcare	Emigration of doctors from Syria due to war
																				Other	Difficulty swallowing			Molecular
																				Other	Muscle weakness			Serology
																				Other	Hypotension
248	Zahedi	Pleuritic chest pain in a young asylum seeker	2020	Case study		Asylum seeker	Not specified	Majority children	Majority male		Southern Asia	Afghanistan	Western Europe	United Kingdom		Not specified	Echinococcus	Individual cases	1 case	Pain		Not specified		Clinical examination			Surgery		Not specified		Not specified		Not specified
																				Fever				Serology			Medication
																				Respiratory
																				Gastrointestinal
249	Zambrano	Unresolved Splenomegaly in Recently Resettled Congolese Refugees - Multiple States, 2015-2018	2018	Retrospective cohort		Refugee	Mixed	Not specified	Not specified		Middle Africa	Congo	Northern America	United States of America	Uganga	2015-2017	Schistosoma	Screening/surveillance	16/34 (47%)	Other	Splenomegaly	Not specified		Serology			Medication		Other	Pre-depature and arrival medication	Not specified		Other	Family groups
250	Zhao	Therapeutic apheresis using a mononuclear cell program to lower the microfilaria burden of a 23-year-old African woman with loiasis	2017	Case study		Refugee	Not specified	Majority adults	Majority female		Middle Africa	Cameroon	Not specified			Not specified	Filarioidea	Individual cases	1 case	Neurological		Not specified		Microscopy			Medication
																				Other	Fatigue						Other	Apheresis to lower parasite density	Not specified		Not specified		Not specified
251	Zijlstra	Direct agglutination test for diagnosis and sero- epidemiological survey of kala-azar in the Sudan	1991	Diagnostic test validation		IDP	Camp/centre	Not specified	Not specified		Northern Africa	Sudan	Northern Africa	Sudan		1990-1991	Leishmania	Outbreak	67/132 (51%) evaluation	Not specified		Not specified		Serology	sen 94%, spec 72%		Not specified		Not specified		Not specified		Not specified
				Cross-sectional															30/600 (5%) survey					Microscopy
252	Zijlstra	Kala-azar in displaced people from southern Sudan: Epidemiological, clinical and therapeutic findings	1991	Outbreak report		IDP	Camp/centre	All age ranges	Equal		Northern Africa	Sudan	Northern Africa	Sudan		1989-1990	Leishmania	Outbreak	693 cases	Fever		Malaria	13% of patients	Serology			Medication		Not specified		Not specified		Other	War/Military operations
				Case-control																Pain	Abdominal pain	TB	2% of patients	Clinical examination									Crowding
																				Respiratory		Other helminths/protozoa		Microscopy	Lymph node, bone marrow or spleen aspiration								Limited access to healthcare
																				Bleeding	Epistaxis	Malnutrition											Other	Malnutrition
																				Gastrointestinal
																				Other	Weight loss
253	Ahmed	Filariasis in Mirpur area of Dhaka city	1986	Cross-sectional		Refugee	Camp/centre	All age ranges	Equal		Not specified		Eastern Asia	Bangladesh		1983	Filarioidea	Screening/surveillance	42/514 (8.17%)	Not specified		Not specified		Microscopy			Not specified		Not specified		Not specified		Limited access to hygeine and sanitation	vectors breeding in stagnatn water from overburdened sewage
254	Newman	Hematuria in two school-age refugee brothers from Africa	1999	Case series		Refugee	Community	Majority children	Majority male		Eastern Africa	Somalia	Northern America	USA	Kenya	not specified	Schistosoma	Individual cases	2 cases	Bleeding	hematuria	Not specified		Microscopy			Medication		Not specified		Not specified		Not specified
																								Other	ultrasound
255	Summer	Hematuria in children due to schistosomiasis in a nonendemic setting	2006	Case series		Refugee	Community	Majority children	Majority male	5m/2f	Eastern Africa	Somalia	Northern America	USA	Kenya/Sudan	not specified	Schistosoma	Individual cases	7 cases	Bleeding	hematuria	Not specified		Microscopy			Medication		Not specified		Not specified		Other	males - greater recreational exposure to water
																				Pain
																				Respiratory
256	Abu Mourad	Palestinian refugee conditions associated with intestinal parasites and diarrhoea: Nuseirat refugee camp as a case study	2004	Cross-sectional		IDP	Camp/centre	Majority adults	Majority female		Western Asia	Palastine	Western Asia	Palastine (Gaza strip)		2001	Giardia	Screening/surveillance	85/485 (17.6%) of housholds	Gastrointestinal		Other helminths/protozoa		Not specified			Not specified		Not specified		Crowding		Not specified
																				Fever											Limited access to hygeine and sanitation
																				Bleeding
257	Gozalbo	Assessment of the Nutritional Status, Diet and Intestinal Parasites in Hosted Saharawi Children	2020	Cross-sectional		Refugee	Camp/centre	Majority children	Equal		Northern Africa	Western Sahara	Southern Europe	Spain	Algeria	2016-2017	Giardia	Screening/surveillance	35/38 (92.1%)	Not specified		Other helminths/protozoa		Microscopy			Not specified		Not specified		Not specified		Limited access to hygeine and sanitation
																						Malnutrition
																						Other	lactose malabsorption	Molecular
258	Hershko	Medical problems in Ethiopian refugees airlifted to Israel: Experience in 131 patients admitted to a general hospital	1986	Surveillance/screening		Refugee	Community	All age ranges	Equal		Eastern Africa	Ethiopia	Western Asia	Israel		1984-1985	Salmonella typhi			Fever		Not specified		Microscopy			Medication		Not specified		Not specified		Not specified
																	Schistosoma			Gastrointestinal				Culture
																	Giardia			Pain				Serology	hep B, syphilis
																				Other	spontaneous abortion
259	Khachfe	Effect of leishmaniasis on the performance of elementary school students: A case study among syrian refugees in some bekaa (lebanon) area schools	2019	Other	references data from MoH	Refugee	Camp/centre	Majority children	Equal		Western Asia	Syria	Western Asia	Lebanon		2016-2017	Leishmania	Screening/surveillance	children 720, adults 277	Not specified		Not specified		Not specified			Not specified		Not specified		Not specified		Other	limited access to health awareness information
260	Ozbilgin	Refugees at the Crossroads of Continents: A Molecular Approach for Cutaneous Leishmaniasis Among Refugees in Turkey	2020	Retrospective cohort		Refugee	Community	All age ranges	Majority male		Western Asia	Syria, Iraq	Western Asia	Turkey		2012-2016	Leishmania	Individual cases	38 cases	Skin rash/condition		Not specified		Microscopy			Not specified		Not specified		Not specified		Not specified
											Central Asia	Turkmenistan												Molecular
											Southern Asia	Afganistan, Iran												Culture
261	Ahmed	Hepatitis E Virus Outbreak among Tigray War Refugees from Ethiopia, Sudan	2022	Outbreak report		Refugee	Camp/centre	Majority adults	Equal		Eastern Africa	Ethiopia	Northern Africa	Sudan	na	2021	Hepatitis E	Outbreak	1589 cases of acute jaundice syndrome, HEV in 64%	Fever		Not specified		Molecular		na	Not specified		Vaccine		Not specified		Limited access to hygeine and sanitation
																				Gastrointestinal				RDT					Improved hygeine/sanatation facilites				Other	Flooding
																				Jaundice
																				Other	yellow urine, anorexia, fatigue
																				Pain
262	Ahmed	First report of epidemic dengue fever and malaria co-infections among internally displaced persons in humanitarian camps of North Darfur, Sudan	2021	Outbreak report		IDP	Camp/centre	Majority adults	Equal		Northern Africa	Sudan	Northern Africa	Sudan	na	2019	Dengue	Outbreak	76 cases, 2 deaths in 14 weeks, 8 of 22 blood samples confirmed by PCR	Fever		Malaria		Clinical examination			Not specified		Vector control		Not specified		Other	lack of health policy and limited surveillance
																				Pain				Molecular					Community education				Refugee status
																				Neurological													Crowding
263	Aksin	Comparison of obstetric and infectious results among Syrian pregnant women	2021	Case-control		Refugee	Community	Majority adults	Majority female	pregnant women	Western Asia	Syria	Western Asia	Turkey	na	2020	Toxoplasma gondii	Screening/surveillance	Anti T. gondi IgM and IgG positivity were 18% and 4% in 810 pregnant women	Not specified		Not specified		Serology		na	Not specified		Not specified		Not specified		Refugee status
264	Al-Hatamleh	Experiences and perceptions of COVID-19 infection and vaccination among Palestinian refugees in Jerash camp and Jordanian citizens: a comparative cross-sectional study by face-to-face interviews	2022	Cross-sectional		Refugee	Camp/centre	Majority adults	Equal		Western Asia	Palestine	Western Asia	Jordan	na	2021-2022	SARS CoV-2	Individual cases	91/501 reported positive COVID test of 278/501 ppl that got a covid test	Fever
																				Pain
																				Respiratory
																				Other	fatugue, anosmia, anorexia, xerostomia, dizziness, dyspnea, urticaria	Not specified		Molecular		na	Not specified		Vaccine		Not specified		Limited access to healthcare
265	Alawa	Knowledge and perceptions of COVID-19, prevalence of pre-existing conditions and access to essential resources in Somali IDP camps: a cross-sectional study	2021	Cross-sectional		IDP	Camp/centre	Majority adults	Majority female		Eastern Africa	Somalia	Eastern Africa	Somalia	na	2020	Dengue	Individual cases	3 cases	Not specified		NCD cardiovascular	*not connected to dengue cases specifically	Not specified		na	Not specified		Not specified		Not specified		Not specified
																						NCD respiratory
																						NCD diabetes
																						NCD other	cancer, tooth disease
																						Other	disability from accident, sti, mental illness, other
																						Malaria
266	Altare	COVID-19 epidemiology and changes in health service utilization in Azraq and Zaatari refugee camps in Jordan: A retrospective cohort study	2022	Retrospective cohort		Refugee	Camp/centre	Majority adults	Equal		Western Asia	Syria	Western Asia	Jordan	na	2020-2021	SARS CoV-2	Screening/surveillance	901 cases in Azraq, 1715 in Zaatari, compared to neighbouring governates, Azraq IRR: 0.624, Zaatari IRR: 0.598, both significantly lower	Not specified	10.2% in Azraq had symptoms, 23.6% in Zaatari	Not specified	gives proportion of comorbidities, but not which	Not specified	probabaly PCR	na	Not specified		Other	non pharmaceutical interventions (curfews, etc,)	Vulnerable person (women, children, elderly)		Limited access to healthcare
267	Altare	COVID-19 epidemiology and changes in health service utilization in Uganda's refugee settlements during the first year of the pandemic	2022	Surveillance/screening		Refugee	Camp/centre	All age ranges	Equal		Eastern Africa	South Sudan, Burundi, Rwanda, Somalia	Eastern Africa	Uganda	na	2020-2021	SARS CoV-2	Screening/surveillance	271 cases , 3 deaths	Respiratory		NCD diabetes		Molecular		na	Supportive care		Other	restrictions on public movement, closure of schools, night curfew, etc.	Vulnerable person (women, children, elderly)		Limited access to hygeine and sanitation
											Middle Africa	DRC								Fever		NCD respiratory							Improved hygeine/sanatation facilites		Refugee status		Crowding
																				Pain		NCD cardiovascular
																				Other	flu-like symptoms	Other	Neurological
268	Altinel	How to Predict the Diagnosis of Cutaneous Leishmaniasis in a Non-Endemic Region	2022	Retrospective cohort		Refugee	Not specified	All age ranges	Equal		Western Asia	Syria	Western Asia	Turkey	na	2010-2017	Leishmania	Individual cases	81 cases, 56 Syrian	Skin rash/condition		Not specified		Clinical examination		na	Medication		Not specified		Refugee status	Saw majority of cases came from Syrians	Not specified
																				Pain				Microscopy
																				Fever
																				Other	weakness, dyspnea, lymphadenopathy, hepato-splenomegaly
269	Armitage	Description and evaluation of a pathway for unaccompanied asylum-seeking children	2022	Surveillance/screening		Asylum seeker	Community	Majority children	Majority male		many	Many countries	Western Europe	UK	na	2016-2019	Schistosoma	Screening/surveillance	9/69 children	Pain		TB		Not specified		na	Not specified		Not specified		Not specified		Refugee status
																	Giardia	Screening/surveillance	7/69 children (mixed parasitic infections w. tapeworm as well and hookworm)	Gastrointestinal		Other	Hep B
																				Other	Dizziness	Other	Underweight
270	Aro	Hospital admissions of refugees, asylum seekers and undocumented migrants: Ten-year retrospective study	2021	Surveillance/screening		Mixed	Not specified	Majority adults	Equal		many	Many Countires	Northern Europe	Finland	na	2010-2020	Echinococcus	Screening/surveillance	1 case /647 ppl	Not specified		Other infectious disease	*Not connected to other cases, just also showing up in cohort	Not specified		na	Not specified		Not specified		Not specified		Refugee status
																	Schistosoma		3 cases /647 ppl			HIV											Limited access to healthcare	for undocumented migrants
																	Leishmania		1 case/ 647 ppl			TB
																	Toxoplasma gondii		1 case/ 647 ppl			Malaria
																						Other	Dermatological conditions, UTIs, gastro, etc.
271	Azlin	First case of pulmonary hydatid cyst in a pregnant Syrian refugee woman in Malaysia	2021	Case study		Refugee	Not specified	Majority adults	Majority female	1 pregnant 26 year old woman	Western Asia	Syria	Southeastern Asia	Malaysia	na	na	Echinococcus	Individual cases	1 case	Respiratory		Not specified		Microscopy		na	Medication		Not specified		Not specified		Vulnerable person (women, children, elderly)	pregnancy
																				Other	metallic taste when coughing			Serology		50-60% sensitivity	Surgery
																								Other	Chest radiograph and CTPA	na
272	Baggio	Equity in access to COVID-19 testing for undocumented migrants and homeless persons during the initial phase of the pandemic	2021	Cross-sectional		Mixed	Community	Majority adults	Equal	hoemless persons and undocuments migrants	Not specified		Western Europe	Switzerland	na	2019-2020	SARS CoV-2	Screening/surveillance	69 cases of 219 screened	Respiratory		NCD cardiovascular		Molecular	PCR	na	Not specified		Not specified		Vulnerable person (women, children, elderly)		Limited access to healthcare
																				Fever		NCD diabetes											Occupation
																				Gastrointestinal		NCD respiratory
																				Pain		NCD other	immunosuppression
																				Other	Anosmia, Fatigue
273	Balakrishnan	Impact of COVID-19 on migrants and refugees	2021	Case study		Refugee	Camp/centre	Majority adults	Majority male	1 37 year old male	Southern Asia	Iran	Western Europe	Germany	Serbia	2019	SARS CoV-2	Individual cases	1 Case in a 37 year old man	Fever		Not specified		Not specified		na	Not specified		Not specified		Not specified		Crowding
																																	Limited access to healthcare
																																	Other	underlying health condition, lack of accessible information , stigma and discrimination
274	Bergevin	Medical check-up of newly arrived unaccompanied minors: A dedicated pediatric consultation service in a hospital	2021	Surveillance/screening		Asylum seeker	Not specified	Majority children	Majority male		many	Many Countries	Western Europe	France	Multiple, including Lybia, turkey, and Greece	2017-2018	Schistosoma	Screening/surveillance	12 of 107 children	Not specified		Overweight/obesity (BMI>25)	Not connected to Schisto cases	Serology		na	Medication		Not specified		Not specified		Vulnerable person (women, children, elderly)
																						NCD cardiovascular		Microscopy
																						Other infectious disease	STIs, Intestinal worms (not specified which), Hep B	Clinical examination
																						Malaria
																						TB
																						HIV
																						Other	PTSD
275	Binga	Use of rivers' water, inadequate hygiene, and sanitation as exposure of internally displaced persons (IDPs) to urogenital schistosomiasis and soil-transmitted helminthiasis in Jalingo Local Government Area (LGA), Taraba State, Nigeria	2022	Cross-sectional		IDP	Camp/centre	All age ranges	Equal		Western Africa	Nigeria	Western Africa	Nigeria	na	2021	Schistosoma	Screening/surveillance	52 of 294 screened	Not specified		Malnutrition		Microscopy		na	Not specified		Improved hygeine/sanatation facilites		Limited access to hygeine and sanitation		Crowding
																						Other helminths/protozoa	Hookworm, Ascaris								Occupation	Farmers	Limited access to healthcare
																															Other	Fishing and bathing in the rivers/ponds	Limited access to hygeine and sanitation
276	Bojorquez-Chapela	The impact of the COVID-19 pandemic among migrants in shelters in Tijuana, Baja California, Mexico	2022	Cross-sectional		Mixed	Camp/centre	Majority adults	Equal		Central America	Mexico	Central America	Mexico	na	2020-2021	SARS CoV-2	Screening/surveillance	1.5% positive for RNA, 53% psoitive for antibodies, 11.4% previously tested positive for COVID from 481 total ppl tested			NCD diabetes		Serology		na	Not specified		Vaccine		Other	Sleeping in a risky place	Crowding
											Central America	Hunduras										NCD cardiovascular		Molecular					Other	Access to healthcare	Other	Diabetes	Limited access to hygeine and sanitation
											Central America	Guatemala										NCD respiratory									Other	Using public transportation	Other	Limited access to COVID-19 mitigation strategies
											Central America	El Salvadir										Overweight/obesity (BMI>25)											Limited access to healthcare
												other
277	Bustamante	Screening for parasites in migrant children	2022	Cross-sectional	retrospective	Refugee	Mixed	Majority children	Equal	Unaccompanied Migarnt Children	many	many	Southern Europe	Spain	na	2014-2018	Schistosoma	Screening/surveillance	21/37	Gastrointestinal		Other helminths/protozoa		Serology		na	Not specified		Not specified		Not specified		Crowding
																	Giardia		5 of 37	Skin rash/condition		Malnutrition		Microscopy									Limited access to hygeine and sanitation
																				Pain													Vulnerable person (women, children, elderly)
																																	Refugee status
278	Bustamante	Toxocariasis in migrant children: A 6 years' experience in a reference pediatric unit in Spain	2022	Surveillance/screening		Refugee	Mixed	Majority children	Equal	Unaccompanied Migarnt Children	many	many	Southern Europe	Spain	na	2014 - 2018	Schistosoma	Screening/surveillance	3 of 49	Gastrointestinal		HIV		Serology		na	Medication		Not specified		Not specified		Vulnerable person (women, children, elderly)
																	Giardia		3 of 49	Respiratory		NCD respiratory		Microscopy
																				Skin rash/condition		NCD other	atopy
																						Other helminths/protozoa	toxocariasis
279	Carreras-Abad	Health and Vaccination Status of Unaccompanied Minors After Arrival in a European Border Country: A Cross-sectional Study (2017-2020)	2022	Retrospective cohort		Refugee	Camp/centre	Majority children	Majority male	UASC Unaccompanied and seperated children	many	many	Southern Europe	Spain	na	2017-2020	Taenia solium	Screening/surveillance	3 of 74	Skin rash/condition		TB		Serology	enzyme-linked immunoabsorbent assay?	na	Medication		Other	Rapid referral to health centers	Not specified		Refugee status
																	Giardia		7 of 261	Gastrointestinal		Other helminths/protozoa		Microscopy					Surveillance
																	Schistosoma		Mansoni - 11 of 261, spp.- 25 of 53haematobium - 7 of 181	Respiratory		Malaria
																	Filarioidea		4 of 157	Other	Genitourinary, Lymphadenopathy, Muskoloskeletal, other	Other infectious disease	Hepatitis
280	Cortier	Health status and healthcare trajectory of vulnerable asylum seekers hosted in a French Reception Center	2022	Surveillance/screening		Asylum seeker	Camp/centre	Majority adults	Majority male		many	Afghanistan, Iraq, Sudan, Guinea, Somalia, Eritrea, and more	Western Europe	France	Turkey, Italy, Germany, more	2018	Schistosoma	Screening/surveillance	2 cases of 728	Respiratory		NCD other	Psychological	Not specified		na	Not specified		Not specified		Not specified		Refugee status
																				Skin rash/condition		Other infectious disease	Hepatitis
																				Other	General	HIV
																						TB
																						Malaria
																						NCD other	gastrointestinal, osteoarticular, injury
																						Other infectious disease	syphilis, scabies, URIs
281	da Costa e Silva	Hepatitis A and E among immigrants and refugees in Central Brazil	2022	Cross-sectional		Refugee	Community	Majority adults	Equal	101 refugees	Caribbean	Haiti	South America	Brazil	na	2019-2020	Hepatitis E	Screening/surveillance	2 of 97 refugees	Not specified		Other infectious disease	HAV	Serology		98.9% sensitivity and 98.5% specificity	Not specified		Vaccine		Not specified		Crowding
																								Other	electrochemiluminescence								Limited access to hygeine and sanitation
																								Molecular									Other	poverty
282	da Silva	Migration in times of pandemic: SARS-CoV-2 infection among the Warao indigenous refugees in Belem, Para, Amazonia, Brazil	2021	Cross-sectional		Refugee	Community	Majority adults	Equal		South America	Venezuela	South America	Brazil	na	2020-2021	SARS CoV-2	Screening/surveillance	84 of 101 positive	Fever		NCD cardiovascular		Serology		na	Not specified		Other	Mask wearing	Not specified		Vulnerable person (women, children, elderly)
																				Pain		NCD diabetes							Improved hygeine/sanatation facilites				Limited access to hygeine and sanitation
																				Respiratory		NCD respiratory							Vaccine				Limited access to healthcare
																				Gastrointestinal		TB											Other	barriers to prevention (language, living conditions, economic situation)
																				Other	loss of taste and smell	Other	autoimmune disease										Other	gathering resources, precarious housing, family visiting
																						NCD other
283	Debus	Case Report: Local Treatment of a Leishmania tropica Infection in a Syrian Child with a Novel Filmogenic Preparation of Pharmaceutical Sodium Chlorite (LeiProtectÂ®)	2022	Case study		Asylum seeker	Not specified	Majority children	Majority male	a 4 year old boy	Western Asia	Syria	Western Europe	Germany	Lebanon	2019	Leishmania	Individual cases	1 case	Skin rash/condition		Not specified		Histology		na	Medication		Not specified		Not specified		Not specified
																								Clinical examination			Other	thermotherapy, cryotherapy, hototherapy
																								Molecular
284	Desai	Viral Hepatitis E Outbreaks in Refugees and Internally Displaced Populations, sub-Saharan Africa, 2010â€“2020	2022	Other	Review	Mixed	Camp/centre	Not specified	Not specified	Outbreaks	Northern Africa	Sudan	Northern Africa	Sudan	na	2010-2020	Hepatitis E	Outbreak	>30,000 suspect or confimred cases of acute HEV, >610 deaths	Not specified		Not specified		Not specified		na	Not specified		Improved hygeine/sanatation facilites		Crowding		Refugee status
											Eastern Africa	South Sudan, Kenya, Ethiopia	Eastern Africa	South Sudan, Kenya, Ethiopia															Surveillance		Limited access to hygeine and sanitation		Crowding
											Middle Africa	Chad	Middle Africa	Chad															Vaccine		Other	Flooding	Other	Introduction of new, susceptible people into the camps
											Southern Africa	Namibia	Southern Africa	Namibia
											Western Africa	Niger, Nigeria, Burkina Faso	Western Africa	Niger, Nigeria, Burkina Faso
285	Dressler	Epidemiological analysis of 3,219 COVID-19 outbreaks in the state of Baden-Wuerttemberg, Germany	2021	Outbreak report		Asylum seeker	Not specified	Majority adults	Not specified				Western Europe	Germany	na	2020	SARS CoV-2	Outbreak	53 outbreaks, 603 total cases, 1 death	Respiratory		Not specified		Molecular		na	Not specified		Vaccine		Not specified		Vulnerable person (women, children, elderly)	elderly
																													Community education	Non-pharmacologicall interventions
																													Surveillance
286	Evbuomwan	Survey of intestinal parasitism among schoolchildren in internally displaced persons camp, Benin City, Nigeria	2022	Cross-sectional		IDP	Camp/centre	Majority children	Equal		Western Africa	Nigeria	Western Africa	Nigeria		2018	Giardia	Screening/surveillance	142/249 (57%)	Not specified		Other helminths/protozoa		Microscopy			Not specified		Improved hygeine/sanatation facilites		Other	Children aged 6-10 years	Other	Personal and environmental hygeine
																													Community education				Other	Resistant cyst found in the camp through another study
																													Other	Regular deworming			Crowding
287	Fabris	SARS-CoV-2 Among Migrants Recently Arrived in Europe From Low- and Middle-Income Countries: Containment Strategies and Special Features of Management in Reception Centers	2021	Outbreak report		Refugee	Camp/centre	All age ranges	Majority male	TOTAL in refugee centre			Southern Europe	Italy		2020	SARS CoV-2	Outbreak	40/269 (14.9%)	Asymptomatic		Not specified		Molecular			Not specified		Community education		Other	Higher risk in certain areas	Not specified
											Western Africa	Nigeria, Ghana, Gambia, Senegal	Southern Europe	Italy					15/269 (5.6%)	Fever				Serology					Surveillance		Other	Region of origin
											Eastern Africa	Somalia	Southern Europe	Italy					1/269 (0.4%)	Respiratory									Other	Masks	Other	Part of c close group
											Southern Asia	Iran	Southern Europe	Italy					2/269 (0.7%)										Other	Social distancing
											Western Asia	Turkey	Southern Europe	Italy					1/269 (0.4%)										Other	Hydroalcoholic gel dispensers
288	Geleto	Epidemiology of soil-transmitted helminthiasis and associated malnutrition among under-fives in conflict affected areas in southern Ethiopia	2022	Cross-sectional		IDP	Not specified	Majority children	Equal	71% IDPs	Eastern Africa	Ethiopia	Eastern Africa	Ethiopia		2020-2021	Schistosoma	Screening/surveillance	1 case	Not specified		Other helminths/protozoa		Microscopy			Not specified		Not specified		Refugee status		Not specified
																						Malnutrition									Limited access to hygeine and sanitation
289	Gignoux	Seroprevalence of SARS-CoV-2 antibodies and retrospective mortality in a refugee camp, Dagahaley, Kenya	2021	Cross-sectional		IDP	Camp/centre	All age ranges	Equal		Eastern Africa	Kenya	Eastern Africa	Kenya		2021	SARS CoV-2	Outbreak	97/1206 (8%)	Fever		Not specified		RDT		sensitivity: 95.8% (95% CI: 90.2−100.0), specificity: 98.1% (95% CI: 94.3–100.0)	Not specified		Not specified		Other	age, having other infected in the household
																				Respiratory
																				Pain
290	Gumisiriza	Risk factors for nodding syndrome and other forms of epilepsy in northern uganda: A case-control study	2021	Case-control		IDP	Camp/centre	Majority children	Equal	29/462 were local. 3 groups: Nodding epilepsy, other epilepsy and healthy control	Eastern Africa	Uganda	Eastern Africa	Uganda		2016-2017	Filarioidea	Individual cases	369/462 (79.9%)	Neurological		Not specified		Serology			Medication		Vector control		Not specified		Not specified
																				Asymptomatic									Other	Biannual MDA
291	Hammoud	The Burden of Communicable Diseases in Lebanon: Trends in the Past Decade	2022	Outbreak report	This paper details communicable diseases from 2010-2019. Only leishmania is eligible. Figure 2 shows the number of cases also from 2014, but details are only provided for 2013, of how many cases were refugees.	Refugee	Not specified	Not specified	Not specified		Western Asia	Syria	Western Asia	Lebanon		2013	Leishmania	Outbreak	998 cases	Not specified		Not specified		Not specified			Medication		Vector control		Not specified		Limited access to hygeine and sanitation
																													Surveillance				Crowding
																																	Limited access to healthcare
292	Hanapi	Prevalence of anti-Leptospira antibodies and associated risk factors in the Malaysian refugee communities	2021	Cross-sectional		Refugee	Community	All age ranges	Equal	Overall for all refugees was 107/433 (24.7%)	Southeastern Asia	Myanmar	Southeastern Asia	Malaysia	Some through Thailand, others by boat	2019-2020	Leptospira spp.	Screening/surveillance	97/380 (25.5%)	Fever		Not specified		Serology			Not specified		Not specified		Other	Ethinicity	Crowding
											Southern Asia	Pakistan	Southeastern Asia	Malaysia					10/34 (29.4%)	Jaundice											Vulnerable person (women, children, elderly)	Female	Limited access to hygeine and sanitation
											Western Asia	Syria	Southeastern Asia	Malaysia						Gastrointestinal											Other	Eating by hand	Other	Presence of rats
																				Pain											Other	Pet ownership
																				Other	Chills, Myalgia and headache
293	Hansu	Comparison of the Toxoplasma Seroprevalence Rates in Syrian Refugee Pregnant Women and Turkish Pregnant Women	2021	Retrospective cohort		Refugee	Not specified	Majority adults	Majority female	Not specified where refugees were from	Not specified		Western Asia	Turkey		2012-2021	Toxoplasma gondii	Screening/surveillance	102/3737 (2.7%) (IgM+)	Not specified		Not specified		Serology			Not specified		Not specified		Refugee status		Not specified
																2012-2022	Toxoplasma gondii	Screening/surveillance	1021/1590 (64%) (IgG+)
294	Hoekstra	Sensitive Diagnosis and Post-Treatment Follow-Up of Schistosoma mansoni Infections in Asymptomatic Eritrean Refugees by Circulating Anodic Antigen Detection and Polymerase Chain Reaction	2022	Outbreak report		Refugee	Not specified	Majority adults	Majority male		Eastern Africa	Eritrea	Western Europe	Switzerland		Not specified	Schistosoma	Screening/surveillance		Asymptomatic		Not specified		Microscopy		See table 2	Medication		Not specified		Not specified		Not specified
																								Molecular
																								Serology
295	Hongsermeier-Graves	Structural vulnerability among patients with HIV and SARS-CoV-2 Co-infection: descriptive case series from the U.S. Midwest	2022	Case series		Refugee	Not specified	Not specified	Not specified	Not specified where refugees were from. Compared to population	Not specified		Northern America	United States of America		2020	SARS CoV-2	Individual cases	6/37 (16.2%)	Fever		HIV		Not specified			Not specified		Not specified		Refugee status		Crowding
																				Respiratory													Limited access to healthcare
																				Other	Sore throat, body aches, fatigue
296	Johnson-Agbakwu	Severe acute respiratory syndrome coronavirus 2: a canary in the coal mine for public safety net hospitals	2021	Cross-sectional		Refugee	Not specified	Majority adults	Majority female		Western Africa		Northern America	United States of America		2020	SARS CoV-2	Screening/surveillance	8/45 (17.8%)	Not specified		Not specified		Molecular		Cepheid Xpert Xpress SARS-CoV-2 polymerase chain reaction (PCR) assay 98% sens. Abbott RealTime SARS-CoV-2 assay, which has a sensitivity of 93%	Not specified		Not specified		Refugee status		Not specified
											Middle Africa
											Eastern Africa
											Southeastern Asia
												Middle East
297	Kalani	Covid-19 health care for afghan refugees as a minor ethnicity in iran	2021	Case-control		Refugee	Not specified	Majority adults	Majority male		Western Asia	Syria	Southern Asia	Iran		2020	SARS CoV-2	Individual cases	132 cases	Respiratory		NCD diabetes		Molecular			Not specified		Not specified		Not specified		Not specified
																				Pain	Myalgia	NCD cardiovascular
																				Neurological	Headache, vertigo	NCD respiratory
																				Gastrointestinal	Vomiting, nausea, diarrhoea	NCD kidney/liver
																				Other	Loss of smell/taste	NCD other
298	Kheirallah	Exploring the Mental, Social, and Lifestyle Effects of a Positive COVID-19 Infection on Syrian Refugees in Jordan: A Qualitative Study	2022	Other	Qualitative mental health study	Refugee	Mixed	Majority adults	Equal		Western Asia	Syria	Western Asia	Jordan		2020-2021	SARS CoV-2	Outbreak	20 cases selected for interview	Not specified		Not specified		Not specified			Not specified		Not specified		Not specified		Limited access to healthcare
																																	Delayed/mis-diagnosis	fear of stigma
299	Knust	Enhancing Respiratory Disease Surveillance to Detect COVID-19 in Shelters for Displaced Persons, Thailand-Myanmar Border, 2020-2021	2022	Surveillance/screening	Also Outbreak reports	Refugee	Camp/centre	Not specified	Not specified	9 different camps on Thai-Myanmar border	Not specified		Southeastern Asia	Thailand		2020-2021	SARS CoV-2	Outbreak	1342/6190 (21.7%)	Respiratory		Not specified		RDT			Not specified		Community education		Not specified		Refugee status
																				Asymptomatic				Molecular					Health care workers eduction				Crowding
																													Other	Quarantine and social distancing
300	Kondilis	The impact of the COVID-19 pandemic on refugees and asylum seekers in Greece: A retrospective analysis of national surveillance data from 2020	2021	Surveillance/screening		Mixed	Mixed	All age ranges	Equal		Not specified		Southern Europe	Greece		2020	SARS CoV-2	Outbreak	1106 cases	Not specified		Not specified		Not specified			Not specified		Other	Quarantine and social distancing	Refugee status		Crowding
																																	Limited access to hygeine and sanitation
																																	Limited access to healthcare
301	Kumar	Health of Asylees Compared to Refugees in the United States Using Domestic Medical Examination Data, 2014-2016: A Cross-Sectional Analysis	2021	Cross-sectional		Refugee	Not specified	All age ranges	Equal		Eastern Asia	China	Northern America	United States of America		2014-2016	Schistosoma	Screening/surveillance	452/8625 (5.2%)	Not specified		Not specified		Serology			Not specified		Surveillance	Pre-departure screening for refugees, but not asylum seekers	Not specified		Not specified
											Southern Asia	Iran, Afghanistan, Nepal, Bhutan												Microscopy
											Western Asia	Iraq
											Northern Africa	Egypt
											Eastern Africa	Ethiopia, Eritrea, Somalia
											Western Asia	Syria
											Southeastern Asia	Myanmar
											Middle Africa	DRC
											Eastern Europe	Ukraine
											Not specified
302	Lemieux	Cutaneous leishmaniasis in travellers and migrants: a 10-year case series in a Canadian reference centre for tropical diseases	2022	Case series		Refugee	Not specified	Majority children	Not specified		Southern Asia	Iran	Northern America	Canada		2008-2018	Leishmania	Individual cases	3 cases	Skin rash/condition		Not specified		Microscopy			Medication		Not specified		Not specified		Delayed/mis-diagnosis
											Western Asia	Syria												Culture			Other	Cryotherapy
											Caribbean	Haiti												Molecular
																								Histology
303	Mazhar	An outbreak of acute jaundice syndrome (AJS) among the Rohingya refugees in Coxâ€™s Bazar, Bangladesh: Findings from enhanced epidemiological surveillance	2021	Surveillance/screening		Refugee	Camp/centre	Majority adults	Majority male		Southeastern Asia	Myanmar	Southern Asia	Bangladesh		2018	Leptospira spp.	Individual cases	14/275 (5%)	Jaundice		NCD kidney/liver	3 had coinfection with Hepatitis	Serology			Not specified		Not specified		Not specified		Other	Male
																																	Limited access to hygeine and sanitation
																																	Other	Adult
						Refugee	Camp/centre	Majority children	Not specified		Southeastern Asia	Myanmar	Southern Asia	Bangladesh		2018	Hepatitis E	Individual cases	1/275 (0.36%)	Jaundice		NCD kidney/liver	Coinfection with Hep A	Serology			Not specified		Not specified		Not specified		Limited access to hygeine and sanitation
304	Mellou	A COVID-19 outbreak among migrants in a hosting facility in Greece, April 2020	2022	Outbreak report		Refugee	Camp/centre	All age ranges	Equal	Hotel	Eastern Africa	Somalia,	Southern Europe	Greece		2020	SARS CoV-2	Screening/surveillance	154/450 (34.2%)	Asymptomatic		Not specified		Molecular			Not specified		Community education		Not specified		Not specified
											Western Africa	Ghana																	Other	Quarantine
											Middle Africa	DRC, Cameroon, Angola
											Not specified
305	Müller	Intestinal parasites in stool testing among refugees at a primary care clinic in Toronto, Canada	2022	Surveillance/screening		Mixed	Community	Majority adults	Equal	20% under 19	Western Africa	Nigeria	Northern America	Canada		2011-2016	Schistosoma	Screening/surveillance	8/1042 (0.77%)	Not specified		Other helminths/protozoa	Some had others present (not clinically significant pathogens)	Microscopy			Medication		Surveillance		Other	Region of origin	Not specified
										Giardia statistically significant for Middle East and South Asia, low rates in sub-Saharan Africa. More common in Children	Eastern Africa	Ethiopia, Eritrea, Uganda, Kenya, Tanzania, Somalia					Giardia	Screening/surveillance	20/1042 (1.9%)										Other	Pre-departure screening	Vulnerable person (women, children, elderly)	Children 0-9 years
										Helminths (Schistosoma and Taenia more likely in sub-Saharan African patients)	Eastern Asia	North Korea,
											Southern Asia	Afghanistan, Iran
											Western Asia	Syria, Saudi Arabia, Iraq
											South America	Columbia
											Eastern Africa	Cameroon, DRC
											Northern Africa	Sudan
											Eastern Europe	Hungary
											Not specified
306	Nyakarahuka	Crimean-Congo Hemorrhagic Fever Outbreak in Refugee Settlement during COVID-19 Pandemic, Uganda, April 2021	2022	Case study		Refugee	Camp/centre	Majority children	Equal		Middle Africa	Congo	Eastern Africa	Uganda		2021	Crimean-Congo hemorrhagic fever	Individual cases	2 cases	Fever		Malaria		Serology			Supportive care		Vector control		Not specified		Occupation
																				Bleeding	Hematemsis, hemoptysis and epitaxis			Molecular			Medication		Community education				Other	Interaction with infected species (goats)
																				Neurological	Headache
307	Palacios	Coronavirus Disease 2019 Burden Among Unaccompanied Minors in US Custody	2022	Outbreak report		Refugee	Camp/centre	Majority children	Majority male	89.8% were teenage males from Central America and Caribbean	Central America	Guatemala, Honduras, El Salvador	Northern America	United States of America		2020	SARS CoV-2	Outbreak	939/7132 (13.2%)	Asymptomatic		Not specified		Not specified			Not specified		Not specified		Other	Age 16-17 years	Crowding
											Caribbean									Fever											Other	Male	Other	Poor preventative measures
												Africa, Asia, Europe, N. America, S. America								Respiratory
308	Pham	Assessing the impact of the COVID-19 pandemic among Venezuelan refugees and migrants in Colombia using respondent-driven sampling (RDS)	2022	Cross-sectional		Refugee	Community	Majority adults	Equal	Self reported positive tests	South America	Venezuela	South America	Columbia		2020	SARS CoV-2	Individual cases	7 cases	Respiratory		Not specified	Some mentioned chronic conditions but no details	Not specified			Not specified		Other	Physical distancing	Not specified		Limited access to healthcare
																				Other	Fatigue								Other	Face masks			Refugee status
																																	Occupation
																																	Other	Other chronic condition
309	Prodanuk	Social vulnerability and COVID-19: A call to action for paediatric clinicians	2021	Case study		Refugee	Community	Majority children	Majority female	Homeless refugee, in temporary housing. Not sure if it falls under refugee/IDP and camp/centre or community	Not specified		Northern America	Canada		Not specified	SARS CoV-2	Individual cases	1 case	Gastrointestinal		Other	Acute chronic kidney injury	Molecular			Medication		Not specified		Not specified		Vulnerable person (women, children, elderly)
																				Respiratory		Other	Pneumonia										Crowding
																																	Other	Limited access to isolation facilites
310	Rahim	The impact of the disease early warning system in responding to natural disasters and conflict crises in Pakistan	2010	Surveillance/screening	Reporting of implemented surveillance system during disasters	IDP	Not specified	Not specified	Not specified	Also mentions Leishmania outbreak but no numbers	Southern Asia	Pakistan	Southern Asia	Pakistan		2008-2009	Crimean-Congo hemorrhagic fever	Individual cases	1 case	Not specified		Not specified		Not specified			Not specified		Surveillance		Not specified		Limited access to hygeine and sanitation
																	Dengue	Individual cases	5 cases	Not specified		Not specified		Not specified			Not specified		Community education		Not specified		Limited access to healthcare
																		Individual cases	44 cases Hep?	Not specified		Not specified		Not specified			Not specified		Health care workers eduction		Not specified
311	Sharov	SARS-CoV-2 spread in different biosocial strata in Russia in 2020: Groups of risk and victimised groups	2021	Surveillance/screening		Refugee	Camp/centre	All age ranges	Not specified		Eastern Europe	Ukraine	Eastern Europe	Russia		2020	SARS CoV-2	Screening/surveillance	approx. 3-4%	Not specified		Not specified		Serology			Not specified		Not specified		Not specified		Not specified
											Southern Europe	Albania
313	Sisti	Covid-19 impact in the italian reception system for migrants during the nationwide lockdown: A national observational study	2021	Other	Observational	Refugee	Camp/centre	All age ranges	Majority male		Western Africa	Nigeria, Gambia, Senegal	Southern Europe	Italy		2020	SARS CoV-2	Individual cases	239/59,648	Fever		NCD cardiovascular		Molecular			Not specified		Other	isolation	Not specified		Crowding
											Southern Asia	Pakistan, Bangladesh								Respiratory		NCD other	metabolic, renal
																				Pain
314	Tamarozzi	Prospective cohort study using ultrasonography of Schistosoma haematobiumâ€“infected migrants	2021	Prospective cohort		Asylum seeker	Not specified	Majority adults	Majority male		Western Africa	Mali, Senegal, Gamiba, Benin, Burkina Faso, Guinea Bissau, Ivory Coast, Liberia, Nigeria, Togo	Southern Europe	Italy		2018-2019	Schistosoma	Screening/surveillance	21 cases	Not specified		Not specified		Molecular			Medication		Not specified		Not specified		Not specified
																								Microscopy
																								Other	ultrasound
315	Tambuzzi	A Pilot COVID-19 Surveillance Program at the Zendrini Center in Milan (Italy) for Unaccompanied Foreign Minors	2022	Surveillance/screening	neg result	Asylum seeker	Camp/centre	Majority children	Not specified		Southern Asia	Pakistan, Bangladesh	Southern Europe	Italy		2021	SARS CoV-2	Screening/surveillance	no cases	Asymptomatic		Not specified		RDT		Sen. 94.53%, spec. >99%, accu 98.02%			Surveillance		Not specified		Not specified
											Northern Africa	Morroco, Tunisia, Egypt								Pain				Molecular
											Southern Europe	Albania, Kosovo								Respiratory
316	Tolunay	Evaluation of Clinical Findings and Treatment Results of Coronavirus Disease 2019 (COVID-19) in Pediatric Cancer Patients: A Single Center Experience	2022	Other	retrospective observational	Refugee	Community	Majority children	Equal		Western Asia	Syria	Western Asia	Turkey		2020-2021	SARS CoV-2	Individual cases	28 refugee patients	Asymptomatic		NCD other	Cancer	Molecular			Supportive care		Not specified		Not specified		Not specified
																				Respiratory				Other	Thoracic computed tomography imaging
																				Gastrointestinal
317	Vallejo-Janeta	COVID-19 outbreaks at shelters for women who are victims of gender-based violence from Ecuador	2021	Surveillance/screening		Refugee	Camp/centre	All age ranges	Equal		South America	Colombia, Venezuela	South America	Ecuador		2020	SARS CoV-2	Screening/surveillance	20/100 (20%)	Not specified		Not specified		Molecular			Not specified		Not specified		Not specified		Crowding
318	Van Boetzelaer	Health conditions of migrants, refugees and asylum seekers on search and rescue vessels on the central Mediterranean Sea, 2016-2019: A retrospective analysis	2022	Surveillance/screening		Mixed	Camp/centre	All age ranges	Majority male		Southern Asia	Bangladesh, Pakistan, Afganistan		MSF rescue vessels on the Mediterranean Sea		2016-2019	Salmonella typhi	Screening/surveillance	no cases	Gastrointestinal		Other	Injury	Not specified			Not specified		Not specified		Not specified		Crowding
											Western Africa	Nigeria, Guinea Conakry, Ivory Coast, Senegal, Gambia, Ghana, Sierra Leone, Mali, Burkino Faso, Togo, Benin, Liberia, Niger								Respiratory		Other infectious disease											Limited access to hygeine and sanitation
											Eastern Africa	Eritrea, Ethiopia, South Sudan, Somalia								Skin rash/condition		TB
											Northern Africa	Sudan, Egypt, Tunesia, Morroca, Libya								Fever		Malaria
											Middle Africa	Cameroon, Uganda, Chad, DRC, Cental African Republic								Pain		Malnutrition
											Western Asia	Syria, Palastine, Yemen, Iraq										Other	Mental health, SRH
319	Wamala	Epidemiological characterization of COVID-19 in displaced populations of South Sudan	2022	Cross-sectional		IDP	Camp/centre	All age ranges	Equal		Eastern Africa	South Sudan	Eastern Africa	South Sudan		2020-2021	SARS CoV-2	Screening/surveillance	346 (309 confirmed)	Not specified		TB		Molecular			Not specified		Not specified		Not specified		Not specified
																						HIV		RDT
																						NCD cardiovascular
																						NCD other	renal disease
320	Webster	Cross-Sectional Assessment of the Association of Eosinophilia with Intestinal Parasitic Infection in U.S.-Bound Refugees in Thailand: Prevalent, Age Dependent, but of Limited Clinical Utility	2022	Cross-sectional		Refugee	Camp/centre	All age ranges	Equal		Southeastern Asia	Myanmar	Southeastern Asia	Thailand	US bound - CDC screening	2012-2013	Cryptosporidia	Screening/surveillance	2/1835 (0.1%)	Not specified		Other helminths/protozoa		Molecular			Medication		Not specified		Not specified		Limited access to hygeine and sanitation
																	Giardia		403/1835 (22%)														Limited access to healthcare
321	Yan	A four-generation family transmission chain of COVID-19 along the China-Myanmar border in October to November 2021	2022	Case series		Refugee	Not specified	Not specified	Not specified		Southeastern Asia	Myanmar	Eastern Asia	China		2021	SARS CoV-2	Individual cases	unspecified	Not specified		Not specified		Molecular			Not specified		Not specified		Not specified		Not specified
322	Zhang	Discrimination and Stress Among Asian Refugee Populations During the COVID-19 Pandemic: Evidence from Bhutanese and Burmese Refugees in the USA	2022	Cross-sectional		Refugee	Community	Majority adults	Majority male		Southern Asia	Bhutan	Northern America	USA		2020	SARS CoV-2	Individual cases	15/218 (6.88%)	Not specified		Not specified		Not specified			Not specified		Not specified		Not specified		Not specified
											Southeastern Asia	Myanmar
323	Zöllkau	Hepatitis E, Schistosomiasis and Echinococcosisâ€“Prevalence in a Cohort of Pregnant Migrants in Germany and Their Influence on Fetal Growth Restriction	2022	Cross-sectional		Refugee	Community	Majority adults	Majority female	pregnant	Western Asia	Syria	Western Europe	Germany		2017-2018	Hepatitis E		6/62 (9.7%)			HIV		Serology			Not specified		Not specified		Not specified		Not specified
											Western Africa	Nigeria					Echinococcus		0/62			NCD cardiovascular
											Eastern Africa	Somalia					Schistosoma		0/82			NCD diabetes
																						Other	anemia, pre-eclampsia
324	Johnston	The health of newly arrived refugees to the Top End of Australia: results of a clinical audit at the Darwin Refugee Health Service	2012	Surveillance/screening		Refugee	Not specified	All age ranges	Equal		Eastern Africa		Australia and New Zealand	Australia		2009-2010	Schistosoma	Screening/surveillance	24%	Not specified		Other infectious disease		Serology			Not specified		Not specified		Not specified		Not specified
											Western Africa											Malnutrition		Microscopy	none pos
											Middle Africa											NCD cardiovascular
												Asia										Other	Dental
																						TB
325	McDowell	Neurocysticercosis - Two Australian cases	1990	Case study		Refugee	Community	Majority adults	Majority male		Southeastern Asia	Laos	Australia and New Zealand	Australia	Thailand	1989	Taenia solium	Individual cases	1 case	Neurological		Not specified		Other	x ray and CT scan		Medication		Not specified		Not specified		Not specified
																								Histology
326	Southwood	Hepatosplenic schistosomiasis in a South-East Asian refugee child in South Australia	1983	Case study		Refugee	Community	Majority children	Majority male		Southeastern Asia		Australia and New Zealand	Australia	Thailand	1982	Schistosoma	Individual cases	1 case	Fever		Not specified		Serology	shisto & past Hep A infection		Not specified		Not specified		Not specified		Not specified
																				Jaundice				Microscopy	stool neg
																				Other	anorexia, fatigue, abdominal swelling, hepatosplenomegaly, systolic cardiac murmur			Other	ultrasound
																								Histology	shisto eggs
327	Samuda	Vietnamese child health in a Hong Kong closed camp	1988	Cross-sectional		Refugee	Camp/centre	Majority children	Majority male	Some children born in the camp	Southeastern Asia	Vietnam	Eastern Asia	Hong Kong		1986	Giardia	Screening/surveillance	10/179 (5.6%)	Not specified		Malnutrition	undernutrition	Microscopy			Not specified		Vaccine	TB	Not specified		Not specified
																						Other infectious disease
																						NCD other
																						Other helminths/protozoa
328	Persson	Intestinal parasites in refugees and asylum seekers entering the Stockholm area, 1987-88: Evaluation of routine stool screening	1994	Surveillance/screening		Mixed	Not specified	All age ranges	Equal		South America	Chile	Northern Europe	Sweden		1987-88	Schistosoma	Screening/surveillance	8/3938 (<1%)	Asymptomatic		Other helminths/protozoa		Microscopy			Not specified		Not specified		Not specified		Not specified
											Eastern Africa	Ethiopia					Giardia		298/3938 (8%)					Serology	shisto
											Southern Asia	Iran, Indian sub continent					Taenia solium		13/3938 (<1%)
											Southeastern Asia
											Western Asia	Turkey
											Eastern Europe
329	Barbier	Susceptibility to human cutaneous leishmaniasis and HLA, Gm, Km markers	1987	Case-control		Refugee	Community	Not specified	Not specified		Southeastern Asia	Laos	South America	French Guiana		1977- (1987?)	Leishmania	Individual cases	92 cases	Not specified		Not specified		Molecular			Not specified		Not specified		Not specified		Not specified
330	Francke	Medical evaluation of Indochinese refugees conditions to consider	1982	Cross-sectional		Refugee	Community	Not specified	Not specified		Southeastern Asia	indochina	Southeastern Asia			1979 - (1982?)	Giardia	Screening/surveillance	18% of refugees	Not specified		Other helminths/protozoa	unclear if co-infections	Not specified			Medication		Not specified		Not specified		Not specified
																						Malaria
																						TB
331	Bedard	Magnitude of Giardia cases among refugees, adoptees and immigrants in Monroe County, New York, 2003-2013	2016	Surveillance/screening		Refugee	Not specified	All age ranges	Equal			Africa	Northern America	USA		2003-2013	Giardia	Individual cases	467 cases	Asymptomatic	445 (95.3%)	Not specified		Not specified			Not specified		Not specified		Not specified		Not specified
												Asia								Gastrointestinal	22 (4.7%)
												Europe
											Northern America
											South America
332	Enkelmann	"Epidemiological trends of notified human brucellosis in Germany, 2006-2018	2020	Surveillance/screening		Asylum seeker	Not specified	All age ranges	Majority male		Western Asia	Syria, Iraq	Western Europe	Germany		2014-2018	Brucella spp.	Screening/surveillance	36 cases	Fever		Not specified		Not specified			Not specified		Not specified		Other	consumption of raw milk (products), contact with livestock
																				Gastrointestinal
																				Pain
																				Neurological
333	Khan	Recent downhill course of COVID-19 at Rohingya refugee camps in Bangladesh: Urgent action solicited,2021	2021	Outbreak report		Refugee	Camp/centre	All age ranges	Equal		Southeastern Asia	Myanmar	Southern Asia	Bangladesh		2020-2021	SARS CoV-2	Outbreak	2147 cases	Respiratory		Not specified		Not specified			Not specified		Other	isolation	Not specified		Crowding
																				Fever													Limited access to healthcare	no vaccine or intensive care units
																				Pain													Delayed/mis-diagnosis
																				Asymptomatic
334	Lowther	HIV/AIDS and associated conditions among HIV-infected refugees in Minnesota, 2000–2007	2012	Surveillance/screening		Refugee	Community	Majority adults	Equal			Subsaharan Africa	Northern America	USA		2000-2007	Toxoplasma gondii	Screening/surveillance	1 case HIV patient	Not specified		HIV		Not specified			Not specified		Not specified		Not specified		Not specified
												South, Southeast Asia					Cryptosporidia		1 case HIV patient			Other infectious disease
																	Schistosoma		5 cases HIV patient, 175 non-HIV			Other helminths/protozoa
																	Giardia		4 cases HIV patient, 368 non-HIV
335	Harkensee	Health needs of accompanied refugee and asylum-seeking children in a UK specialist clinic	2021	Surveillance/screening	negative results	Mixed	Community	Majority children			Not specified		Northern Europe	England		2018-2020	Schistosoma	Screening/surveillance	no casess	Asymptomatic		TB		Not specified			Not specified		Not specified		Not specified		Not specified
																						Malnutrition
																						Overweight/obesity (BMI>25)
																						Other	Mental health
																						NCD other	neurological, anemia, dental, endorine, rheumatologic, gastrointestinal
																						NCD kidney/liver
																						NCD cardiovascular
336	Sharara	War and Infectious Diseases: Challenges of the Syrian Civil War	2014	Surveillance/screening		Refugee	Not specified	All age ranges	Not specified		Western Asia	Syria	Western Asia	Lebonon		2011-2014	Leishmania	Screening/surveillance	1362 cases	Skin rash/condition		Other infectious disease		Not specified			Not specified		Not specified		Not specified		Crowding
																	Salmonella typhi	Screening/surveillance	28 cases														Limited access to healthcare
337	CDC	Imported dracunculiasis--United States, 1995 and 1997. MMWR Morb Mortal Wkly Rep	1998	Case series		Refugee	Not specified	All age ranges	Majority female		Northern Africa	Sudan	Northern America	USA		1995-1997	Filarioidea	Individual cases	1 case	Skin rash/condition	lesion, swollen leg	Not specified		Clinical examination			Surgery		Not specified		Not specified		Not specified
																											Medication
																		Individual cases	1 case	Respiratory		TB	adult	Other	radiograph		Medication	for TB
339	Teshale	Evidence of Person-to-Person Transmission of Hepatitis E Virus during a Large Outbreak in Northern Uganda	2010	Outbreak report		IDP	Not specified	Not specified	Not specified		Eastern Africa	Uganda	Eastern Africa	Uganda		2007-2008	Hepatitis E	Outbreak	161/237 (67.9%)	Jaundice		Not specified		Serology			Not specified		Not specified		Other	Close contact with jaundiced person, attends funeral of jaudiced person	Limited access to hygeine and sanitation	Hand washing in communal basin
																															Other	Attended funeral of jaundiced person	Other	Limited access to safe drinking water
340	Isaäcson	An outbreak of hepatitis E in Northern Namibia, 1983	2000	Outbreak report		Refugee	Community	Majority adults	Majority male	Samples tested in 1998, but collected in 1983. 16 samples of suspected and 24 of "healthy" patients one month later	Southern Africa	Namibia	Middle Africa	Angola		1983	Hepatitis E	Outbreak	25/40 (62.5%)	Jaundice		Not specified		Molecular			Not specified		Not specified		Not specified		Crowding
																				Pain				Serology									Other	Limited access to safe drinking water
																				Respiratory													Limited access to hygeine and sanitation
																				Other	Myalgia
341	Zwi	Screening and primary care access for newly arrived paediatric refugees in regional Australia: A 5 year cross-sectional analysis (2007-12)	2016	Cross-sectional		Refugee	Not specified	Majority children	Equal		Western Africa	Togo, Ghana, Liberia, Nigeria, Sierra Leone	Australia and New Zealand	Australia		2007-2012	Schistosoma	Screening/surveillance	31/212 (14.6%)	Asymptomatic		NCD other	Iron deficiency, Vit D deficiency	Serology			Not specified		Other	Pre-departure screening	Other	Region of origin	Not specified
											Eastern Africa	Malawi, Burundi, Ethiopia, Kenya, Tanzania, Uganda, Eritrea	Australia and New Zealand	Australia
											Middle Africa	Cameroon, Congo	Australia and New Zealand	Australia
											Northern Africa	Egypt, Sudan	Australia and New Zealand	Australia
											Southeastern Asia	Myanmar, Thailand	Australia and New Zealand	Australia
											Southern Asia	Afghanistan, Pakistan	Australia and New Zealand	Australia
											Western Asia	Iraq, Lebanon, Turkey	Australia and New Zealand	Australia
											Eastern Asia	China	Australia and New Zealand	Australia
342	Chaves	Screening practices for infectious diseases among Burmese refugees in Australia	2009	Retrospective cohort		Refugee	Mixed	Majority adults	Equal		Southeastern Asia	Myanmar, Thailand	Australia and New Zealand	Australia	Thailand, Malaysia	2004-2008	Schistosoma	Screening/surveillance	8/147 (5.4%)	Gastrointestinal		Other infectious disease	H. pylori, syphillis	Serology			Not specified		Other	Pre-departure screening	Not specified		Not specified
																				Asymptomatic		Other helminths/protozoa
																						NCD kidney/liver
																						TB
																						Malaria
																						HIV
343	Saikal	Skin disease profile of Syrian refugees in Jordan: a field-mission assessment	2020	Cross-sectional		Refugee	Camp/centre	Not specified	Not specified		Western Asia	Syria	Western Asia	Jordan		2018-2019	Leishmania	Individual cases	3 cases	Skin rash/condition		Not specified		Clinical examination			Medication		Not specified		Not specified		Not specified
344	Guthmann	A Large Outbreak of Hepatitis E among a Displaced Population in Darfur, Sudan, 2004: The Role of Water Treatment Methods, Clinical Infectious Diseases	2006	Other	Case control and retrospective cohort	IDP	Camp/centre	Majority adults	Equal		Northern Africa	Sudan	Northern Africa	Sudan		2004	Hepatitis E	Outbreak	122/218(56%)	Jaundice		Not specified		Serology			Not specified		Not specified		Other	Between ages of 15-45	Vulnerable person (women, children, elderly)
																				Pain											Other	>= animals in house	Other	Family size
																				Fever											Other	>2 water reservoirs in house	Other	Water collection from river
																				Gastrointestinal											Other	Drinking chlorinated surface water	Other	Use of latrines
																				Asymptomatic													Other	Hand washing
345	Steele	The sero-prevalence of antibodies to trypanosoma cruzi in Latin American refugees and immigrants to Canada	2007	Cross-sectional		Refugee	Community	Majority adults	Equal	Mix of immigrants and refugees. Details not specified. Other participants from places in Latin America, however only one positive case from Argentina	South America	Argentina	Northern America	Canada		Not specified	Trypanosomes	Screening/surveillance	1/102 (1%)	Asymptomatic		Not specified		Serology			Not specified		Not specified		Not specified		Other	History of Chagas disease
																																	Other	Lived in mud or thatched dwelling
																																	Other	Blood transfusion in endemic country
																																	Other	Family history of heart disease
346	Ekdahl	Imported giardiasis: impact of international travel, immigration, and adoption	2005	Retrospective cohort		Refugee	Not specified	Not specified	Not specified		Southern Asia	Afghanistan, Pakistan, India, Iran	Northern Europe	Sweden		1997-2003	Giardia	Screening/surveillance	4151 cases	Not specified		Not specified		Microscopy			Not specified		Not specified		Other	Origin country	Not specified
											Western Asia	Iraq, Lebanon, Turkey, Syria																			Refugee status
											Eastern Africa	Ethiopia, Somalia
											Southeastern Asia	Thailand
											Southern Europe	Bosnia and Herzegovina, Serbia, Croatia, Macedonia, Montenegro, Slovenia
347	Caruana	Undiagnosed and Potentially Lethal Parasite Infections Among Immigrants and Refugees in Australia	2006	Cross-sectional		Refugee	Community	Majority adults	Majority female	More than half had spent time in a refugee camp prior to arrival	Northern Africa	Egypt, Sudan	Australia and New Zealand	Australia		2000	Schistosoma	Individual cases	14/124 (11%)	Fever		Not specified		Serology			Not specified		Not specified		Not specified		Vulnerable person (women, children, elderly)
											Eastern Africa	Somalia, Eritrea, Ethiopia, Djibouti					Giardia		6/117 (5.13%), 0 cambodian cases	Pain				Molecular									Other	Residence in refugee camp
																				Gastrointestinal													Other	Household size
																				Other	Weight loss												Other	Time spent in Australia
348	Lurio	Intestinal parasites in Cambodians: comparison of diagnostic methods used in screening refugees with implications for treatment of populations with high rates of infestation	1991	Diagnostic test validation		Refugee	Community	Majority adults	Equal	Tested multiple diagnostic techniques (all microscopy but different collection techniques) but no PPV, NPV or sensitivity or specificity given	Southeastern Asia	Cambodia	Northern America	United States of America		1981-1987	Giardia	Screening/surveillance	35/271 (11.4%)	Asymptomatic		Not specified		Microscopy			Medication		Not specified		Vulnerable person (women, children, elderly)	< 19 years	Not specified
349	Beltrame	The hidden epidemic of schistosomiasis in recent African immigrants and asylum seekers to Italy	2017	Surveillance/screening		Refugee	Community	Majority adults	Majority male		Western Africa	Mali, Ivory Coast, Senegal, Ghana, Gambia, Nigeria	Southern Europe	Italy		2014-2016	Schistosoma	Screening/surveillance	128/373 (34.3%)	Asymptomatic		Not specified		Serology			Not specified		Not specified		Not specified		Not specified
											Eastern Africa	Somalia												Microscopy
350	Quandelacy	Prevalence of untreated schistosomiasis among Sudanese refugees: “the lost boys of Sudan” in the United States	2010	Cross-sectional	Same cohort as Posey et al. But later years...	Refugee	Community	Majority adults	Majority male		Northern Africa	Sudan	Northern America	United States of America		2005-2008	Schistosoma	Screening/surveillance	39/87 (44.8%)	Pain		Not specified		Serology			Medication		Other	Pre-departure treatment	Not specified		Not specified
																				Asymptomatic				Microscopy
																								Clinical examination
351	Koçarslan	Clinical and histopathological characteristics of cutaneous Leishmaniasis in Sanliurfa City of Turkey including Syrian refugees	2013	Retrospective cohort		Refugee	Not specified	All age ranges	Equal		Western Asia	Syria	Western Asia	Turkey		Not specified	Leishmania	Individual cases	24 refugee cases	Skin rash/condition		Not specified		Histology			Not specified		Not specified		Not specified		Not specified
354	Ryan	Parasitic infections of refugees	1988	Surveillance/screening		Refugee	Camp/centre	All age ranges	Not specified			Africa	Australia and New Zealand	Australia		1984-1986	Giardia	Screening/surveillance	El Salvadorians 10.5%, Laotians 6.8%, Cambodians 7.2%	Not specified		Other helminths/protozoa		Microscopy			Medication		Not specified		Not specified		Not specified
											Central America	El Salvador					Schistosoma		2 Africans
											Southeastern Asia	Laos, Vietnam, Cambodia
355	De Beer	Outbreak of Kala-azarin the Sudan	1990	Outbreak report		IDP	Camp/centre	All age ranges	Equal		Northern Africa	Sudan	Northern Africa	Sudan		1988	Leishmania	Outbreak	719 cases	Fever				Serology			Medication		Not specified		Not specified		Not specified
																				Bleeding	epistaxis			Microscopy
																				Other	lymphadenopathy, hepatomegaly, splenomegaly, anemia
				0

## Sheet: demographics
Pub #	Author	Title	Pub year	Population	Setting	age	sex
1	MMWR	Enterically Transmitted Non-A, Non-B Hepatitis – East Africa	1987	Refugee	Camp/centre	Majority adults	Majority male
2	WHO	Hepatitis E, Chad	2004	Refugee	Camp/centre	Not specified	Not specified
3	Abd Rahman	Intermittent fever, splenomegaly and eosinophilia in a recently resettled African refugee	2011	Refugee	Community	Majority children	Majority female
4	Abrar Ul Haq	Prevalence of Giardia intestinalis and Hymenolepis nana in Afghan refugee population of Mianwali district, Pakistan	2015	Refugee	Camp/centre	All age ranges	Equal
5	Abu-Alrub	Prevalence of Cryptosporidium spp. in children with diarrhoea in the West Bank, Palestine	2008	Refugee	Camp/centre	Majority children	Not specified
6	Ackermann	Screening for infectious diseases among newly arrived asylum seekers, Bavaria, Germany, 2015	2018	Asylum seeker	Camp/centre	All age ranges	Majority male
7	Addams	The Brief Case: Salmonella enterica Serovar Typhi in a Central American Refugee	2021	Refugee	Camp/centre	Majority children	Majority male
8	Agha Rodina	Prevalence of intestinal parasites in three localities in Gaza Governorates - Palestine	2002	Refugee	Camp/centre	Majority children	Equal
9	Ahmed	The first outbreak of dengue fever in Greater Darfur, Western Sudan	2019	Refugee	Camp/centre	All age ranges	Majority male
10	Ahmed	Hepatitis E Outbreak, Dadaab Refugee Camp, Kenya, 2012	2013	Refugee	Camp/centre	All age ranges	Equal
11	Ahmed	Pervasiveness of intestinal protozoan and worm incursion in IDP's (North Waziristan agency, KPK-Pakistan) children of 6-16 years	2015	IDP	Community	Majority children	Equal
12	Alawieh	Revisiting leishmaniasis in the time of war: the Syrian conflict and the Lebanese outbreak	2014	Refugee	Mixed	All age ranges	Equal
13	Alberer	Notifiable infectious diseases in refugees and asylum seekers: experience from a major reception center in Munich, Germany	2018	Refugee	Community	Majority adults	Majority male
14	Aldulaimi	Chronic abdominal pain and hepatosplenomegaly in a refugee patient	2021	Refugee	Community	Majority adults	Majority male
15	Alhawarat	Trend of Cutaneous Leishmaniasis in Jordan from 2010 to 2016: Retrospective Study	2020	Refugee	Not specified	Majority children	Majority male
16	Al-Hindi	Dientamoeba fragilis in gaza strip: A neglected protozoan parasite	2013	Refugee	Camp/centre	All age ranges	Not specified
17	Aliskin	Notifiable Communicable Diseases in Turkey and Their Notification Status: Antakya Sample	2019	Refugee	Community	All age ranges	Equal
18	Al-Jawabreh	Epidemiology of cutaneous leishmaniasis in the endemic area of Jericho, Palestine	2003	Refugee	Camp/centre	Majority children	Not specified
19	Amr	Cutaneous Leishmaniasis among Syrian Refugees in Jordan: Retrospective Study	2018	Refugee	Mixed	All age ranges	Equal
21	Angheben	Is there echinococcosis in West Africa? A refugee from Niger with a liver cyst	2017	Refugee	Not specified	Majority adults	Majority male
22	Antinori	Louse-Borne Relapsing Fever (Borrelia recurrentis) in a Somali Refugee Arriving in Italy: A Re-emerging Infection in Europe?,2016,%J,PLoS,,1935-2735 1935-2727,10,5,,"Antinori, S. and Mediannikov, O. and Corbellino, M. and Gr and e, R. and Parravicini, C. and Bestetti, G. and Longhi, E. and Ricaboni, D. and Ehounoud, C. B. and Fenollar, F. and Raoult, D. and Rimoldi, S. G.",https://www.embase.com/…	2016	Refugee	Not specified	Majority adults	Majority male
23	Antinori	Louse-borne relapsing fever among East African refugees in Europe	2016	Refugee	Not specified	Not specified	Majority male
24	Antinori	Diagnosis of louse-borne relapsing fever despite negative microscopy in two asylum seekers from Eastern Africa	2017	Asylum seeker	Camp/centre	Majority adults	Majority male
25	Arfaa	Intestinal parasites among Indochinese refugees and Mexican immigrants resettled in Contra Costa County, California	1981	Refugee	Not specified	All age ranges	Equal
26	Arthur	Diarrheal disease in Cambodian children at a camp in Thailand	1992	Refugee	Camp/centre	Majority children	Not specified
27	Azman	High hepatitis e seroprevalence among displaced persons in South Sudan	2017	IDP	Camp/centre	All age ranges	Majority female
29	Badiaga	Autochthonous epidemic typhus associated with Bartonella quintana bacteremia in a homeless person	2005	IDP	Mixed	Majority adults	Majority male
31	Baggett	Addressing COVID-19 Among People Experiencing Homelessness: Description, Adaptation, and Early Findings of a Multiagency Response in Boston	2020	IDP	Camp/centre	Not specified	Not specified
32	Beltrame	Accuracy of parasitological and immunological tests for the screening of human schistosomiasis in immigrants and refugees from African countries: An approach with Latent Class Analysis	2017	Asylum seeker	Not specified	All age ranges	Not specified
33	Benson	Asymptomatic schistosomiasis in a young Sudanese refugee	2007	Refugee	Not specified	Majority children	Majority male
34	Benzeguir	High frequency of gastrointestinal parasites in refugees and asylum seekers upon arrival in Sweden	1999	Mixed	Camp/centre	All age ranges	Majority male
35	Berger	Infectious disease among Ethiopian immigrants in Israel	1989	Refugee	Not specified	All age ranges	Not specified
36	Bizri	The Association Between the Syrian Crisis and Cutaneous Leishmaniasis in Lebanon	2021	Refugee	Mixed	All age ranges	Equal
37	Bjazevic	Case report - Primary renal echinococcal infection	2020	Refugee	Not specified	Majority adults	Majority male
38	Bliss	High prevalence of shigella or enteroinvasive Escherichia coli carriage among residents of an internally displaced persons camp in South Sudan	2018	IDP	Camp/centre	All age ranges	Not specified
39	Bloch-Infanger	Increasing prevalence of infectious diseases in asylum seekers at a tertiary care hospital in Switzerland	2017	Asylum seeker	Camp/centre	All age ranges	Majority male
40	Boccia	High mortality associated with an outbreak of hepatitis E among displaced persons in Darfur, Sudan	2006	IDP	Camp/centre	Majority adults	Majority female
41	Borch	Schistosomiasis: a case study	2009	Refugee	Community	Majority adults	Majority male
42	Botros	Serological evidence of dengue fever among refugees, Hargeysa, Somalia	1989	Refugee	Camp/centre	Majority adults	Equal
43	BradariÄ	Two outbreaks of typhoid fever related to the war in Bosnia and Herzegovina	1996	Refugee	Not specified	All age ranges	Majority male
44	Bradshaw	Dermal leishmaniasis in a 25-year-old Syrian refugee	2017	Refugee	Not specified	Majority adults	Majority male
45	Brodine	Community based parasitic screening and treatment of sudanese refugees: Application and assessment of centers for disease control guidelines	2009	Refugee	Community	All age ranges	Equal
46	Brooker	Leishmaniasis in refugee and local Pakistani populations	2004	Refugee	Camp/centre	All age ranges	Not specified
47	Brooks	Cysticercosis of the superior oblique muscle	1983	Refugee	Not specified	Majority adults	Majority female
48	Brown	Murine typhus among Khmers living at an evacuation site on the Thai-Kampuchean border	1988	Refugee	Camp/centre	Majority adults	Majority male
49	Brown	Clinical presentation of louse-born relapsing fever among Ethiopian refugees in northern Somalia	1988	Refugee	Camp/centre	Majority children	Equal
50	Browne	Hepatitis E Outbreak Among Refugees from South Sudan - Gambella, Ethiopia	2014	Refugee	Camp/centre	Not specified	Not specified
51	Buonfrate	Extended screening for infectious diseases among newly-arrived asylum seekers from Africa and Asia, Verona province, Italy, April 2014 to June 2015	2019	Refugee	Camp/centre	Majority adults	Majority male
52	Ceccarelli	Urinary schistosomiasis in asylum seekers in Italy: an emergency currently undervalued	2013	Asylum seeker	Not specified	Majority adults	Majority male
53	Chalupa	The review of imported visceral leishmaniosis in the Czech Republic	2001	Refugee	Camp/centre	Majority adults	Majority male
54	Chandrasena	Intestinal parasites and the growth status of internally displaced children in Sri Lanka	2007	IDP	Camp/centre	Majority children	Majority male
55	Chang	Decreasing intestinal parasites in recent northern California refugees	2013	Refugee	Not specified	All age ranges	Equal
56	Chen	Japanese encephalitis in two children-United States	2010	Refugee	Camp/centre	Majority children	Majority male
57	Cherian	Late-stage human African trypanosomiasis in a Sudanese refugee	2010	Refugee	Camp/centre	Majority adults	Majority female
58	Chernet	Accuracy of Diagnostic Tests for Schistosoma mansoni Infection in Asymptomatic Eritrean Refugees: Serology and Point-of-Care Circulating Cathodic Antigen Against Stool	2017	Refugee	Camp/centre	Majority adults	Majority male
59	Chironna	Prevalence rates of viral hepatitis infections in refugee Kurds from Iraq and Turkey	2003	Refugee	Camp/centre	All age ranges	Majority male
60	Chironna	Prevalence of hepatitis virus infections in Kosovar refugees	2001	Refugee	Camp/centre	All age ranges	Equal
62	Çizmeci	Leishmaniasis in Istanbul: A new epidemiological data about refugee leishmaniasis	2019	Refugee	Not specified	All age ranges	Majority male
63	Çoşkun	Impact of Syrian refugees on congenital TORCH infections screening in Turkey	2020	Refugee	Not specified	Majority adults	Majority female
64	Costescu Strachinaru	Relapsing fever in asylum seekers from Somalia arriving in Belgium in August 2015	2016	Asylum seeker	Camp/centre	Majority adults	Majority male
65	Crogan	Management of old world cutaneous leishmaniasis in refugee children	2010	Refugee	Not specified	Majority children	Majority female
66	Cutuli	Lice, rodents, and many hopes: a rare disease in a young refugee	2017	Refugee	Not specified	Majority children	Majority female
67	D'Alauro	Intestinal parasites and pregnancy	1985	Refugee	Camp/centre	Majority adults	Majority female
68	Dalekos	Antibodies to hepatitis E virus among several populations in Greece: increased prevalence in an hemodialysis unit	1998	Refugee	Camp/centre	Majority adults	Majority male
69	Dao	Specific health problems of Southeast Asian refugees in middle Tennessee	1984	Refugee	Not specified	Majority adults	Majority female
70	Darcis	Louse-borne relapsing fever in a refugee from Somalia arriving in Belgium,May	2016	Refugee	Not specified	Majority adults	Majority male
71	Daveson	A case of periportal fibrosis in a Sudanese refugee	2008	Refugee	Not specified	Majority adults	Majority male
72	Dawson-Hahn	Eosinophilia and the Seroprevalence of Schistosomiasis and Strongyloidiasis in Newly Arrived Pediatric Refugees: An Examination of Centers for Disease Control and Prevention Screening Guidelines	2010	Refugee	Not specified	Majority children	Equal
73	De Vetten	Parasitic stool testing in newly arrived refugees in Calgary, Alta	2017	Refugee	Mixed	All age ranges	Equal
74	DeGirolami	Intestinal parasites among Southeast Asian refugees in Massachusetts	1983	Refugee	Not specified	Not specified	Not specified
75	Desai	Infectious disease outbreaks among forcibly displaced persons: An analysis of ProMED reports 1996-2016	2020	Mixed	Mixed	Not specified	Not specified
76	Doganay	Refugees of the Syrian Civil War: Impact on Reemerging Infections, Health Services, and Biosecurity in Turkey	2016	Refugee	Mixed	Not specified	Not specified
77	Dorkenoo	Monitoring migrant groups as a post-validation surveillance approach to contain the potential reemergence of lymphatic filariasis in Togo	2021	Refugee	Mixed	Not specified	Not specified
78	Duffy	Murine typhus identified as a major cause of febrile illness in a camp for displaced Khmers in Thailand	1990	Refugee	Camp/centre	Majority adults	Not specified
79	Dunya	Head and neck cutaneous leishmania: clinical characteristics, microscopic features and molecular analysis in a cohort of 168 cases	2016	Refugee	Not specified	All age ranges	Equal
80	Edosomwan	Malaria coinfection with Neglected Tropical Diseases (NTDs) in children at Internally Displaced Persons (IDP) camp in Benin City, Nigeria	2020	IDP	Camp/centre	Majority children	Equal
81	Ehlkes	Negligible import of enteric pathogens by newly-arrived asylum seekers and no impact on incidence of notified Salmonella and Shigella infections and outbreaks in Rhineland-Palatinate, Germany, January 2015 to May 2016	2018	Asylum seeker	Camp/centre	All age ranges	Majority male
82	Eksi	Genotyping Leishmania promastigotes isolated from patients with cutaneous leishmaniasis in south-eastern Turkey	2017	Refugee	Camp/centre	Not specified	Not specified
83	El Hajj	Fatal Visceral Leishmaniasis Caused by Leishmania infantum, Lebanon	2018	Refugee	Not specified	Majority children	Majority male
84	El Safadi	Cutaneous leishmaniasis in north Lebanon: Re-emergence of an important neglected tropical disease	2019	Refugee	Mixed	Majority children	Not specified
85	Elias	Typhoid fever in a young immigrant child: a case report and review of the literature	2008	Refugee	Not specified	Majority children	Majority male
86	Enabulele	Urogenital schistosomiasis in Nigeria post receipt of the largest single praziquantel donation in Africa	2021	IDP	Camp/centre	Majority children	Not specified
87	Engström	Seronegative, complicated hydatid cyst of the lung: A case report	2017	Refugee	Not specified	Majority adults	Majority male
88	Eroglu	The increase in neglected cutaneous leishmaniasis in Gaziantep province of Turkey after mass human migration	2019	Refugee	Not specified	Majority children	Equal
89	Espinel	A piece of my mind. On the trail of color	1996	IDP	Not specified	Majority children	Majority male
90	Fan	Seroepidemiology of Toxoplasma gondii infection among Chinese aboriginal and Han people residing in mountainous areas of northern Thailand	2021	Refugee	Not specified	All age ranges	Majority female
91	Franco-Paredes	Persistent and untreated tropical infectious diseases among Sudanese refugees in the United States	2007	Refugee	Community	Not specified	Majority male
92	Franco-Paredes	Pelvic echinococcosis in a Northern Iraqi refugee	2006	Refugee	Community	Majority adults	Majority male
93	Fritzsche	Serological survey of human cysticercosis in Irianese refugee camps in Papua New Guinea	1990	Refugee	Camp/centre	Majority adults	Majority male
94	Garg	Risk of intestinal helminth and protozoan infection in a refugee population	2005	Refugee	Not specified	Majority adults	Equal
95	Geltman	Intestinal parasites among African refugees resettled in Massachusetts and the impact of an overseas pre-departure treatment program	2003	Refugee	Not specified	All age ranges	Equal
96	Godue	Intestinal parasites in refugee claimants: a case study for selective screening	1990	Refugee	Not specified	Majority adults	Majority male
97	Goldenberger	Louse-borne relapsing fever (Borrelia recurrentis) in an Eritrean refugee arriving in Switzerland, August 2015	2015	Refugee	Camp/centre	Majority adults	Majority male
98	Goswami	Short report: Persistent eosinophilia and Strongyloides infection in Montagnard refugees after presumptive albendazole therapy	2009	Refugee	Not specified	Majority adults	Majority male
99	Gray	Serologic evidence of respiratory and rickettsial infections among Somali refugees	1995	Refugee	Camp/centre	All age ranges	Majority female
100	Grecchi	Louse-borne relapsing fever in a refugee from Mali	2017	Refugee	Camp/centre	Majority adults	Majority male
101	Grunow	Brucellosis in a refugee who migrated from Syria to Germany and lessons learnt	2016	Refugee	Not specified	Not specified	Majority female
102	Gurses	Molecular identification of Leishmania spp. isolates causes cutaneous leishmaniasis (CL) in Sanliurfa Province, Turkey, where CL is highly endemic	2018	Refugee	Camp/centre	Not specified	Not specified
103	Gyorkos	Effect of screening and treatment on imported intestinal parasite infections: Results from a randomized, controlled trial	1989	Refugee	Not specified	Majority adults	Equal
104	Gyorkos	Intestinal parasite infection in the Kampuchean refugee population 6 years after resettlement in Canada	1992	Refugee	Not specified	All age ranges	Equal
105	Halici-Ozturk	Seroprevalence of Toxoplasma gondii infections in Syrian pregnant refugee women in Turkey	2021	Refugee	Not specified	Not specified	Majority female
106	Harris	A review of schistosomiasis in immigrants in Western Australia, demonstrating the unusual longevity of Schistosoma mansoni	1984	Refugee	Camp/centre	Majority adults	Majority male
107	Hassan	Prevalence of intestinal parasites among displaced people living in displacement camps in duhok province/Iraq	2020	IDP	Camp/centre	All age ranges	Not specified
108	Heendeniya	Multiple Hepatic Hydatid Cysts in an Iraqi Refugee	2018	Refugee	Not specified	Majority adults	Majority female
109	Hertting	Acute infection as cause of hospitalization of asylum-seeking children and adolescents in Stockholm, Sweden 2015-2016	2021	Asylum seeker	Community	Majority children	Not specified
110	Heudorf	Surveillance for parasites in unaccompanied minor refugees migrating to Germany in 2015	2015	Refugee	Not specified	Majority children	Not specified
111	Heudorf	Sars-Cov-2 in children - insights and conclusions from the mandatory reporting data in Frankfurt am Main, Germany, March-July 2020	2020	Refugee	Camp/centre	Majority children	Not specified
112	Hijawi	Detection, genotyping, and phylogenetic analysis of Leishmania isolates collected from infected Jordanian residents and Syrian refugees who suffered from cutaneous leishmaniasis	2019	Refugee	Camp/centre	All age ranges	Equal
113	Hoch	Louse-borne relapsing fever (Borrelia recurrentis) diagnosed in 15 refugees from northeast Africa: Epidemiology and preventive control measures, Bavaria, Germany, July to October 2015	2015	Refugee	Camp/centre	Majority adults	Majority male
114	Hoffman	Intestinal parasites in Indochinese immigrants	1981	Refugee	Not specified	Majority children	Equal
115	Hofstetter	Infection with Schistosoma mekongi in Southeast Asian refugees	1981	Refugee	Not specified	Majority children	Equal
116	Hussain	Epidemic outbreak of anthroponotic cutaneous leishmaniasis in Kohat District, Khyber Pakhtunkhwa, Pakistan	2017	IDP	Mixed	All age ranges	Equal
117	Hytönen	Louse-borne relapsing fever in Finland in two asylum seekers from Somalia	2017	Asylum seeker	Not specified	Majority adults	Majority male
118	Inci	Effect of the Syrian Civil War on Prevalence of Cutaneous Leishmaniasis in Southeastern Anatolia, Turkey	2015	Refugee	Camp/centre	All age ranges	Equal
119	Jablonka	Seroprevalence of antibodies and antigens against hepatitis A-E viruses in refugees and asylum seekers in Germany in 2015	2017	Refugee	Not specified	Majority adults	Majority male
120	Jacoby	Cutaneous Leishmaniasis in a Central American Refugee	2014	Refugee	Community	Majority adults	Majority male
121	Jama	Appendectomy to remember	2009	Refugee	Not specified	Majority adults	Majority female
122	Jamal	Prevalence and Comparative Analysis of Cutaneous Leishmaniasis in Dargai Region in Pakistan	2013	Refugee	Camp/centre	Not specified	Not specified
123	Janda	Comprehensive infectious disease screening in a cohort of unaccompanied refugee minors in Germany from 2016 to 2017: A cross-sectional study	2020	Refugee	Not specified	Majority children	Majority male
124	Jenkins-Holick	Schistosomiasis	2013	Refugee	Not specified	Majority adults	Majority male
125	Jensenius	Difficulties in Diagnosing Brucella spondylitis	2000	Asylum seeker	Not specified	Majority adults	Majority male
126	Jones	Infectious diseases of Indochinese refugees	1980	Refugee	Not specified	All age ranges	Equal
127	Kanani	Cutaneous leishmaniasis among Syrian refugees in Jordan	2019	Refugee	Mixed	All age ranges	Majority male
128	Keittivuti	Prevalence of schistosomiasis and other parasitic diseases among Cambodian refugees residing in Bang-Kaeng holding center, Prachinburi Province, Thailand	1982	Refugee	Camp/centre	All age ranges	Equal
129	Keittivuti	Schistosomiasis in Cambodian refugees at Ban-Kaeng holding centre, Prachinburi province, Thailand	1982	Refugee	Camp/centre	Not specified	Not specified
130	Keittivuti	Treatment of Schistosoma mekongi with praziquantel in Cambodian refugees in holding centres in Prachinburi Province, Thailand	1984	Refugee	Camp/centre	All age ranges	Majority male
131	Keittivuti	Parasitic diseases with emphasis on schistosomiasis in Cambodian refugees, in Prachinburi Province Thailand	1983	Refugee	Camp/centre	All age ranges	Not specified
132	Keller	Hemorrhagic Diathesis in Borrelia recurrentis Infection Imported to Germany	2016	Refugee	Not specified	Majority adults	Majority male
133	Khan	Nasal involvement in cutaneous leishmaniasis,2010	2010	Refugee	Camp/centre	All age ranges	Majority male
134	Kjersem	Salmonella and Shigella carriers among refugees from the Middle East and Sri Lanka in Denmark	1990	Refugee	Camp/centre	Not specified	Not specified
135	Kolaczinski	Epidemiology of anthroponotic cutaneous leishmaniasis in Afghan refugee camps in northwest Pakistan	2004	Refugee	Camp/centre	All age ranges	Not specified
136	Kortas	Screening for infectious diseases among asylum seekers newly arrived in Germany in 2015: a systematic single-centre analysis	2015	Asylum seeker	Camp/centre	All age ranges	Majority male
137	Lagare	Outbreak of Hepatitis E virus infection in displaced persons camps in Diffa region, Niger	2018	IDP	Camp/centre	Majority adults	Majority female
138	Le Bihan	COVID-19: The forgotten cases of hidden exiles	2021	Asylum seeker	Camp/centre	Majority adults	Not specified
139	Lerman	Intestinal parasites in asymptomatic adult Southeast Asian immigrants	1982	Refugee	Community	Majority adults	Not specified
140	Lifson	Prevalence of tuberculosis, hepatitis B virus, and intestinal parasitic infections among refugees to Minnesota	2002	Refugee	Community	All age ranges	Equal
141	Lin	Serological investigation to identify risk factors for post-flood infectious diseases: a longitudinal survey among people displaced by Typhoon Morakot in Taiwan	2015	IDP	Camp/centre	Majority adults	Majority female
142	Lindner	Cutaneous leishmaniasis in refugees from Syria: complex cases in Berlin 2015-2020	2020	Refugee	Community	Majority children	Equal
143	Lucchini	Louseborne Relapsing Fever among East African Refugees, Italy, 2015	2016	Refugee	Mixed	Majority adults	Majority male
144	Lucey	Encysted seizures: status epilepticus in a recently resettled refugee child	2010	Refugee	Not specified	Majority children	Majority female
145	Ly	Pattern of infections in French and migrant homeless hospitalised at Marseille infectious disease units, France: A retrospective study	2020	Mixed	Mixed	Majority adults	Majority male
146	Ly	Screening of SARS-CoV-2 among homeless people, asylum-seekers and other people living in precarious conditions in Marseille, France, March - April 2020	2021	Mixed	Camp/centre	Majority adults	Majority male
147	Maaßen	Microbiological screenings for infection control in unaccompanied minor refugees: The German Armed Forces Medical Service's experience	2017	Refugee	Not specified	Not specified	Majority male
148	Malamitsi-Puchner	Prevalence study of different hepatitis markers among pregnant Albanian refugees in Greece	1996	Refugee	Community	Majority adults	Majority female
149	Marlet	A neglected disease of humans: A new focus of visceral leishmaniasis in Bakool, Somalia	2003	IDP	Community	Majority children	Equal
150	Marnell	A survey of the intestinal helminths of refugees in Juba, Sudan	1992	IDP	Community	All age ranges	Not specified
151	Martin	Changing faces: a review of infectious disease screening of refugees by the Migrant Health Unit, Western Australia in 2003 and 2004	2006	Refugee	Community	All age ranges	Equal
152	Masters	Health issues of refugees attending an infectious disease refugee health clinic in a regional Australian hospital	2018	Refugee	Community	All age ranges	Equal
153	McAuley	A trichinosis outbreak among Southeast Asian refugees	1992	Refugee	Community	Not specified	Not specified
154	McCleery	Taeniasis among refugees living on Thailandâ€“Myanmar border, 2012	2015	Refugee	Camp/centre	All age ranges	Equal
155	McGready	Arthropod borne disease: The leading cause of fever in pregnancy on the thai-burmese border	2010	Refugee	Camp/centre	Majority adults	Majority female
156	Mekonnen	Etiologies of diarrhea and drug susceptibility patterns of bacterial isolates among under-five year children in refugee camps in Gambella Region, Ethiopia: a case control study	2019	Refugee	Camp/centre	Majority children	Majority female
157	Mérens	Outbreak of hepatitis E virus infection in Darfur, Sudan: Effectiveness of real-time reverse transcription-PCR analysis of dried blood spots	2009	Mixed	Camp/centre	Not specified	Not specified
158	Meropol	Health status of pediatric refugees in Buffalo, NY	1995	Refugee	Community	Majority children	Not specified
159	Miladinovic-Tasic	Asymptomatic giardiasis-more prevalent in refugees than in native inhabitants of the city of Nis, Serbia	2008	Refugee	Camp/centre	Majority adults	Majority male
160	Miller	Malaria, intestinal parasites, and schistosomiasis among Barawan Somali refugees resettling to the United States: A strategy to reduce morbidity and decrease the risk of imported infections	2000	Refugee	Camp/centre	All age ranges	Equal
161	Mitchell	Impact of Enhanced Health Interventions for United States-Bound Refugees: Evaluating Best Practices in Migration Health,2018	2018	Refugee	Camp/centre	All age ranges	Equal
162	Moaven	Seroepidemiology of hepatitis E in selected Australian populations	1995	Refugee	Community	Not specified	Not specified
163	Mockenhaupt	Profile of illness in syrian refugees: A geosentinel analysis, 2013 to 2015	2016	Refugee	Not specified	Majority children	Majority male
164	Molina	Intestinal parasites in Southeast Asian refugees two years after immigration	1988	Refugee	Community	All age ranges	Equal
165	Montour	Absence of Loa loa microfilaremia among newly arrived congolese refugees in Texas	2017	Refugee	Community	All age ranges	Equal
166	Motamedi	Leishmaniasis of the face: Report of a case	2009	Refugee	Not specified	Majority adults	Majority male
167	Mumtaz	Hepatic cystic echinococcosis: clinical characteristics and outcomes in Pakistan	2009	Refugee	Not specified	Majority adults	Equal
168	Mutch	Tertiary paediatric refugee health clinic in Western Australia: Analysis of the first 1026 children	2012	Refugee	Community	Majority children	Majority female
169	Nash	Treatment of Schistosoma mekongi with praziquantel: a double-blind study	1982	Refugee	Not specified	All age ranges	Majority female
170	Neal	Schistosomiasis--an unusual cause of ureteral obstruction: a case history and perspective	2004	Refugee	Not specified	Majority adults	Majority male
171	Neumayr	Performance of the point-of-care circulating cathodic antigen (POC-CCA) urine cassette test for follow-up after treatment of S. mansoni infection in Eritrean refugees	2019	Refugee	Not specified	Majority adults	Majority male
172	Nicand	Genetic heterogeneity of hepatitis E virus in Darfur, Sudan, and neighboring Chad	2005	Mixed	Camp/centre	Not specified	Not specified
173	Ntais	Will the introduction of Leishmania tropica MON-58, in the island of Crete, lead to the settlement and spread of this rare zymodeme?	2014	Refugee	Camp/centre	Majority children	Majority male
174	Nyamusore	Risk factors for transmission of Salmonella Typhi in Mahama refugee camp, Rwanda: a matched case-control study	2018	Refugee	Camp/centre	All age ranges	Equal
175	Oboth	Prevalence and clinical outcomes of Plasmodium falciparum and intestinal parasitic infections among children in Kiryandongo refugee camp, mid-Western Uganda: A cross sectional study	2019	Mixed	Camp/centre	Majority children	Equal
176	Ofoezie	Patterns of infection with Schistosoma haematobium in lakeside resettlement communities at the Oyan Reservoir in Ogun State, south-western Nigeria	1997	Mixed	Community	All age ranges	Equal
177	O'Neal	Neurocysticercosis among resettled refugees from Burma	2012	Refugee	Not specified	All age ranges	Equal
178	O'Neal	Seroprevalence of antibodies against Taenia solium cysticerci among refugees resettled in United States	2012	Refugee	Mixed	All age ranges	Equal
179	Osthoff	Louse-borne relapsing fever - report of four cases in Switzerland, June-December 2015	2016	Asylum seeker	Not specified	Majority adults	Majority male
180	Paran	Chronic schistosomiasis in African immigrants in Israel: Lessons for the non-endemic setting	2019	Refugee	Community	Majority adults	Majority male
181	Parenti	Health status of Ethiopian refugees in the United States	1987	Refugee	Not specified	All age ranges	Majority male
182	Parish	Intestinal parasites in Southeast Asian refugee children	1985	Refugee	Not specified	Majority children	Equal
183	Patamia	Geo-helminthiasis among migrants in Sicily: a possible focus for re-emerging neurocysticercosis in Europe	2017	Asylum seeker	Camp/centre	Majority adults	Majority male
184	Paxton	Post-arrival health screening in Karen refugees in Australia	2012	Refugee	Community	All age ranges	Equal
185	Peeters	Visceral leishmaniasis in a child infected with the human immunodeficiency virus in a non-endemic region	2011	Asylum seeker	Not specified	Majority children	Majority male
186	Perea	Visceral leishmaniasis in southern Sudan	1991	IDP	Community	All age ranges	Majority male
187	Poddighe	Urinary Schistosomiasis in an Adolescent Refugee from Africa: An Uncommon Cause of Hematuria and an Emerging Infectious Disease in Europe	2016	Refugee	Community	Majority children	Majority male
188	Pohl	The spectrum of care for pediatric refugees and asylum seekers at a tertiary health care facility in Switzerland in 2015	2017	Mixed	Camp/centre	Majority children	Not specified
189	Posey	High prevalence and presumptive treatment of schistosomiasis and strongyloidiasis among African refugees	2007	Refugee	Community	All age ranges	Equal
190	Qazi	Q-fever in a refugee after exposure to a central New York State livestock farm	2016	Refugee	Community	Majority adults	Majority male
191	Rab	Cutaneous leishmaniasis: iso-enzyme characterisation of Leishmania tropica	1997	Refugee	Community	All age ranges	Not specified
192	Ralli	Assessment of SARS-CoV-2 infection through rapid serology testing in the homeless population in the City of Rome, Italy. Preliminary results	2020	IDP	Community	Majority adults	Majority male
193	Raman	Matching health needs of refugee children with services: how big is the gap	2009	Refugee	Community	Majority children	Equal
194	Raoult	Outbreak of epidemic typhus associated with trench fever in Burundi	1998	IDP	Camp/centre	Not specified	Not specified
195	Ravensbergen	High Prevalence of Infectious Diseases and Drug-Resistant Microorganisms in Asylum Seekers Admitted to Hospital: No Carbapenemase Producing Enterobacteriaceae until September 2015	2016	Refugee	Not specified	Not specified	Not specified
196	Redditt	Outbreak of SARS-CoV-2 infection at a large refugee shelter in Toronto, April 2020: a clinical and epidemiologic descriptive analysis	2020	Refugee	Camp/centre	Majority adults	Majority male
197	Redditt	Health status of newly arrived refugees in Toronto, Ont: Part 1: infectious diseases	2015	Refugee	Not specified	All age ranges	Equal
198	Relić	Intestinal parasitosis in asylum seekers from the middle east and South Asia	2018	Refugee	Camp/centre	All age ranges	Majority male
199	Richter	Severe liver fibrosis caused by Schistosoma mansoni: Management and treatment with a transjugular intrahepatic portosystemic shunt	2015	Refugee	Not specified	Majority adults	Majority male
200	Richter	Cystic echinococcosis in unaccompanied minor refugees from Afghanistan and the Middle East to Germany, July 2016 through June 2017	2019	Refugee	Not specified	Majority children	Not specified
201	Rodríguez-Morales	Arboviral diseases among internally displaced people of Neiva, Colombia, 2015-2017	2019	IDP	Not specified	Not specified	Not specified
202	Rowland	An outbreak of cutaneous leishmaniasis in an Afghan refugee settlement in north-west Pakistan	1999	Refugee	Camp/centre	Majority children	Not specified
203	Saab	Diagnosis of cutaneous leishmaniasis: Why punch when you can scrape?	2015	Refugee	Camp/centre	All age ranges	Equal
204	Sahlas	Out of Africa	2002	Refugee	Not specified	Majority adults	Majority male
205	Saroufim	Ongoing Epidemic of Cutaneous Leishmaniasis among Syrian Refugees, Lebanon	2014	Refugee	Camp/centre	Majority children	Not specified
206	Schmid	Multiple Organ Failure in a Young Asylum-Seeker	2017	Asylum seeker	Community	Majority adults	Not specified
207	Schroeder	Sequential disseminated tuberculosis and toxoplasmosis in a Haitian refugee	1984	Refugee	Camp/centre	Majority adults	Majority male
208	Schweickert	Fatal disseminated toxoplasmosis with congenital transmission in an African migrant	2008	Refugee	Camp/centre	Majority adults	Majority female
209	Sencan	Assessment of HAV and HEV seroprevalence in children living in post-earthquake camps from DÃ¼zce, Turkey	2004	IDP	Camp/centre	Majority children	Equal
210	Seybolt	Diagnostic evaluation of newly arrived asymptomatic refugees with eosinophilia	2006	Refugee	Camp/centre	All age ranges	Equal
211	Sheikh	The epidemiology of health conditions of newly arrived refugee children: A review of patients attending a specialist health clinic in Sydney	2009	Refugee	Community	Majority children	Equal
212	Shen	Tissue parasitic helminthiases are prevalent at Cheongjin, North Korea	2007	Mixed	Community	Majority adults	Not specified
213	Shorter	Fever and urticaria in an African refugee	2006	Refugee	Camp/centre	Majority children	Majority male
214	Spicher	Peritoneal schistosomiasis: an unusual laparoscopic finding	2004	Refugee	Camp/centre	Majority children	Majority male
215	Stehr-Green	Trichinosis in Southeast Asian refugees in the United States	1986	Refugee	Camp/centre	Majority adults	Majority male
216	Storer	Cutaneous leishmaniasis in Afghani refugees	2005	Refugee	Camp/centre	Majority children	Equal
217	Sulaiman	An outbreak of cutaneous leishmaniasis among a displaced population in North Sudan: Review of cases	2019	IDP	Camp/centre	All age ranges	Equal
218	Sulekova	Occurrence of intestinal parasites among asylum seekers in Italy: A cross-sectional study	2018	Asylum seeker	Camp/centre	All age ranges	Majority male
219	Sullivan	Seroepidemiologic study of giardiasis patients and high-risk groups in a midwestern city in the United States	1987	Refugee	Camp/centre	Not specified	Not specified
220	Swanson	Albendazole therapy and enteric parasites in United States-bound refugees	2012	Refugee	Camp/centre	All age ranges	Equal
221	Tappe	Brain and lung metastasis of alveolar echinococcosis in a refugee from a hyperendemic area	2008	Refugee	Camp/centre	Majority adults	Majority male
222	Taylor	Application of DNA hybridization techniques in the assessment of diarrheal disease among refugees in Thailand	1988	Refugee	Camp/centre	All age ranges	Not specified
223	Taylor	Typhoid fever in the Basque Refugee Camp	1937	Refugee	Camp/centre	Majority children	Not specified
224	Temcharoen	A survey on intestinal parasitic infections in Laotian refugees at Ubon Province, northeastern Thailand, with special reference to schistosomiasis	1979	Refugee	Camp/centre	Majority adults	Equal
225	Theuring	Screening for infectious diseases among unaccompanied minor refugees in Berlin, 2014-2015	2016	Refugee	Camp/centre	Majority children	Not specified
226	Thomson	Investigation of hepatitis E outbreak among refugees - Upper Nile, South Sudan, 2012-2013	2013	Refugee	Camp/centre	All age ranges	Majority female
227	Tiong	Health issues in newly arrived African refugees attending general practice clinics in Melbourne	2006	Refugee	Community	All age ranges	Equal
228	Tittle	Health screening of Indochinese refugee children	1982	Refugee	Community	Majority children	Not specified
229	Turunen	COVID-19 outbreak at a reception centre for asylum seekers in Espoo, Finland	2021	Asylum seeker	Camp/centre	Majority adults	Majority male
230	Ul Haq	Prevalence of giardia intestinalis and hymenolepis nana in afghan refugee population of mianwali district, pakistan	2015	Refugee	Camp/centre	All age ranges	Equal
231	Um	Seroprevalence of scrub typhus, murine typhus and spotted fever groups in North Korean refugees	2021	Refugee	Not specified	All age ranges	Majority female
232	Van Enter	Seroprevalence of toxoplasma gondii infection in refugee and migrant pregnant women along the Thailand-myanmar border	2017	Refugee	Camp/centre	Majority adults	Majority female
233	Van Kesteren	Cutaneous leishmaniasis in syrian refugee children: A case series	2020	Refugee	Not specified	Majority children	Majority female
234	Varkey	Intestinal parasitic infection among new refugees to Minnesota	2007	Refugee	Not specified	All age ranges	Equal
235	Volkman	Schistosoma serology after praziquantel treatment of Schistosoma infection in refugee children resettled in Australia: A retrospective analysis	2020	Refugee	Not specified	Majority children	Equal
236	Watts	Association between parasitic infections and tuberculin skin test results in refugees	2017	Refugee	Not specified	All age ranges	Equal
237	Wiesenthal	Intestinal parasites in Southeast-Asian refugees. Prevalence in a community of Laotians	1980	Refugee	Not specified	All age ranges	Equal
238	Williams	Screening for infection in unaccompanied asylum-seeking children and young people	2020	Asylum seeker	Not specified	Majority children	Majority male
239	Wilting	Louse-borne relapsing fever (Borrelia recurrentis) in asylum seekers from Eritrea, the Netherlands, July 2015	2015	Asylum seeker	Camp/centre	Majority adults	Not specified
240	Wollina	Cutaneous leishmaniasis â€“ A case series from Dresden	2018	Refugee	Not specified	Majority children	Majority male
241	Yangco	A survey of filariasis among refugees in South Florida	1984	Refugee	Community	All age ranges	Majority male
242	Yasar	Typhoid Fever Accompanied With Hematopoetic Lymphohistiocytosis and Rhabdomyolysis in a Refugee Child	2019	Refugee	Not specified	Majority children	Majority female
243	Yasin	First case of pulmonary hydatid cyst in a pregnant syrian refugee woman in malaysia	2021	Refugee	Not specified	Majority adults	Majority female
244	Yauba	Urinary schistosomiasis in Boko Haram-related internally displaced Nigerian children	2018	IDP	Camp/centre	Majority children	Equal
245	Yeaney	Case 163: Solitary neurocysticercosis	2010	Refugee	Not specified	Majority adults	Majority male
246	Yentur Doni	Cutaneous Leishmaniasis due to Three Leishmania Species Among Syrian Refugees in Sanliurfa, Southeastern Turkey	2020	Refugee	Mixed	All age ranges	Equal
247	Yildirim	Wars do not kill only with guns: A case of rabies in a Syrian refugee	2017	Refugee	Not specified	Majority adults	Majority male
248	Zahedi	Pleuritic chest pain in a young asylum seeker	2020	Asylum seeker	Not specified	Majority children	Majority male
249	Zambrano	Unresolved Splenomegaly in Recently Resettled Congolese Refugees - Multiple States, 2015-2018	2018	Refugee	Mixed	Not specified	Not specified
250	Zhao	Therapeutic apheresis using a mononuclear cell program to lower the microfilaria burden of a 23-year-old African woman with loiasis	2017	Refugee	Not specified	Majority adults	Majority female
251	Zijlstra	Direct agglutination test for diagnosis and sero- epidemiological survey of kala-azar in the Sudan	1991	IDP	Camp/centre	Not specified	Not specified
252	Zijlstra	Kala-azar in displaced people from southern Sudan: Epidemiological, clinical and therapeutic findings	1991	IDP	Camp/centre	All age ranges	Equal
253	Ahmed	Filariasis in Mirpur area of Dhaka city	1986	Refugee	Camp/centre	All age ranges	Equal
254	Newman	Hematuria in two school-age refugee brothers from Africa	1999	Refugee	Community	Majority children	Majority male
255	Summer	Hematuria in children due to schistosomiasis in a nonendemic setting	2006	Refugee	Community	Majority children	Majority male
256	Abu Mourad	Palestinian refugee conditions associated with intestinal parasites and diarrhoea: Nuseirat refugee camp as a case study	2004	IDP	Camp/centre	Majority adults	Majority female
257	Gozalbo	Assessment of the Nutritional Status, Diet and Intestinal Parasites in Hosted Saharawi Children	2020	Refugee	Camp/centre	Majority children	Equal
258	Hershko	Medical problems in Ethiopian refugees airlifted to Israel: Experience in 131 patients admitted to a general hospital	1986	Refugee	Community	All age ranges	Equal
259	Khachfe	Effect of leishmaniasis on the performance of elementary school students: A case study among syrian refugees in some bekaa (lebanon) area schools	2019	Refugee	Camp/centre	Majority children	Equal
260	Ozbilgin	Refugees at the Crossroads of Continents: A Molecular Approach for Cutaneous Leishmaniasis Among Refugees in Turkey	2020	Refugee	Community	All age ranges	Majority male
261	Ahmed	Hepatitis E Virus Outbreak among Tigray War Refugees from Ethiopia, Sudan	2022	Refugee	Camp/centre	Majority adults	Equal
262	Ahmed	First report of epidemic dengue fever and malaria co-infections among internally displaced persons in humanitarian camps of North Darfur, Sudan	2021	IDP	Camp/centre	Majority adults	Equal
263	Aksin	Comparison of obstetric and infectious results among Syrian pregnant women	2021	Refugee	Community	Majority adults	Majority female
264	Al-Hatamleh	Experiences and perceptions of COVID-19 infection and vaccination among Palestinian refugees in Jerash camp and Jordanian citizens: a comparative cross-sectional study by face-to-face interviews	2022	Refugee	Camp/centre	Majority adults	Equal
265	Alawa	Knowledge and perceptions of COVID-19, prevalence of pre-existing conditions and access to essential resources in Somali IDP camps: a cross-sectional study	2021	IDP	Camp/centre	Majority adults	Majority female
266	Altare	COVID-19 epidemiology and changes in health service utilization in Azraq and Zaatari refugee camps in Jordan: A retrospective cohort study	2022	Refugee	Camp/centre	Majority adults	Equal
267	Altare	COVID-19 epidemiology and changes in health service utilization in Uganda's refugee settlements during the first year of the pandemic	2022	Refugee	Camp/centre	All age ranges	Equal
268	Altinel	How to Predict the Diagnosis of Cutaneous Leishmaniasis in a Non-Endemic Region	2022	Refugee	Not specified	All age ranges	Equal
269	Armitage	Description and evaluation of a pathway for unaccompanied asylum-seeking children	2022	Asylum seeker	Community	Majority children	Majority male
270	Aro	Hospital admissions of refugees, asylum seekers and undocumented migrants: Ten-year retrospective study	2021	Mixed	Not specified	Majority adults	Equal
271	Azlin	First case of pulmonary hydatid cyst in a pregnant Syrian refugee woman in Malaysia	2021	Refugee	Not specified	Majority adults	Majority female
272	Baggio	Equity in access to COVID-19 testing for undocumented migrants and homeless persons during the initial phase of the pandemic	2021	Mixed	Community	Majority adults	Equal
273	Balakrishnan	Impact of COVID-19 on migrants and refugees	2021	Refugee	Camp/centre	Majority adults	Majority male
274	Bergevin	Medical check-up of newly arrived unaccompanied minors: A dedicated pediatric consultation service in a hospital	2021	Asylum seeker	Not specified	Majority children	Majority male
275	Binga	Use of rivers' water, inadequate hygiene, and sanitation as exposure of internally displaced persons (IDPs) to urogenital schistosomiasis and soil-transmitted helminthiasis in Jalingo Local Government Area (LGA), Taraba State, Nigeria	2022	IDP	Camp/centre	All age ranges	Equal
276	Bojorquez-Chapela	The impact of the COVID-19 pandemic among migrants in shelters in Tijuana, Baja California, Mexico	2022	Mixed	Camp/centre	Majority adults	Equal
277	Bustamante	Screening for parasites in migrant children	2022	Refugee	Mixed	Majority children	Equal
278	Bustamante	Toxocariasis in migrant children: A 6 years' experience in a reference pediatric unit in Spain	2022	Refugee	Mixed	Majority children	Equal
279	Carreras-Abad	Health and Vaccination Status of Unaccompanied Minors After Arrival in a European Border Country: A Cross-sectional Study (2017-2020)	2022	Refugee	Camp/centre	Majority children	Majority male
280	Cortier	Health status and healthcare trajectory of vulnerable asylum seekers hosted in a French Reception Center	2022	Asylum seeker	Camp/centre	Majority adults	Majority male
281	da Costa e Silva	Hepatitis A and E among immigrants and refugees in Central Brazil	2022	Refugee	Community	Majority adults	Equal
282	da Silva	Migration in times of pandemic: SARS-CoV-2 infection among the Warao indigenous refugees in Belem, Para, Amazonia, Brazil	2021	Refugee	Community	Majority adults	Equal
283	Debus	Case Report: Local Treatment of a Leishmania tropica Infection in a Syrian Child with a Novel Filmogenic Preparation of Pharmaceutical Sodium Chlorite (LeiProtectÂ®)	2022	Asylum seeker	Not specified	Majority children	Majority male
284	Desai	Viral Hepatitis E Outbreaks in Refugees and Internally Displaced Populations, sub-Saharan Africa, 2010â€“2020	2022	Mixed	Camp/centre	Not specified	Not specified
285	Dressler	Epidemiological analysis of 3,219 COVID-19 outbreaks in the state of Baden-Wuerttemberg, Germany	2021	Asylum seeker	Not specified	Majority adults	Not specified
286	Evbuomwan	Survey of intestinal parasitism among schoolchildren in internally displaced persons camp, Benin City, Nigeria	2022	IDP	Camp/centre	Majority children	Equal
287	Fabris	SARS-CoV-2 Among Migrants Recently Arrived in Europe From Low- and Middle-Income Countries: Containment Strategies and Special Features of Management in Reception Centers	2021	Refugee	Camp/centre	All age ranges	Majority male
288	Geleto	Epidemiology of soil-transmitted helminthiasis and associated malnutrition among under-fives in conflict affected areas in southern Ethiopia	2022	IDP	Not specified	Majority children	Equal
289	Gignoux	Seroprevalence of SARS-CoV-2 antibodies and retrospective mortality in a refugee camp, Dagahaley, Kenya	2021	IDP	Camp/centre	All age ranges	Equal
290	Gumisiriza	Risk factors for nodding syndrome and other forms of epilepsy in northern uganda: A case-control study	2021	IDP	Camp/centre	Majority children	Equal
291	Hammoud	The Burden of Communicable Diseases in Lebanon: Trends in the Past Decade	2022	Refugee	Not specified	Not specified	Not specified
292	Hanapi	Prevalence of anti-Leptospira antibodies and associated risk factors in the Malaysian refugee communities	2021	Refugee	Community	All age ranges	Equal
293	Hansu	Comparison of the Toxoplasma Seroprevalence Rates in Syrian Refugee Pregnant Women and Turkish Pregnant Women	2021	Refugee	Not specified	Majority adults	Majority female
294	Hoekstra	Sensitive Diagnosis and Post-Treatment Follow-Up of Schistosoma mansoni Infections in Asymptomatic Eritrean Refugees by Circulating Anodic Antigen Detection and Polymerase Chain Reaction	2022	Refugee	Not specified	Majority adults	Majority male
295	Hongsermeier-Graves	Structural vulnerability among patients with HIV and SARS-CoV-2 Co-infection: descriptive case series from the U.S. Midwest	2022	Refugee	Not specified	Not specified	Not specified
296	Johnson-Agbakwu	Severe acute respiratory syndrome coronavirus 2: a canary in the coal mine for public safety net hospitals	2021	Refugee	Not specified	Majority adults	Majority female
297	Kalani	Covid-19 health care for afghan refugees as a minor ethnicity in iran	2021	Refugee	Not specified	Majority adults	Majority male
298	Kheirallah	Exploring the Mental, Social, and Lifestyle Effects of a Positive COVID-19 Infection on Syrian Refugees in Jordan: A Qualitative Study	2022	Refugee	Mixed	Majority adults	Equal
299	Knust	Enhancing Respiratory Disease Surveillance to Detect COVID-19 in Shelters for Displaced Persons, Thailand-Myanmar Border, 2020-2021	2022	Refugee	Camp/centre	Not specified	Not specified
300	Kondilis	The impact of the COVID-19 pandemic on refugees and asylum seekers in Greece: A retrospective analysis of national surveillance data from 2020	2021	Mixed	Mixed	All age ranges	Equal
301	Kumar	Health of Asylees Compared to Refugees in the United States Using Domestic Medical Examination Data, 2014-2016: A Cross-Sectional Analysis	2021	Refugee	Not specified	All age ranges	Equal
302	Lemieux	Cutaneous leishmaniasis in travellers and migrants: a 10-year case series in a Canadian reference centre for tropical diseases	2022	Refugee	Not specified	Majority children	Not specified
303	Mazhar	An outbreak of acute jaundice syndrome (AJS) among the Rohingya refugees in Coxâ€™s Bazar, Bangladesh: Findings from enhanced epidemiological surveillance	2021	Refugee	Camp/centre	All age ranges	Majority male
304	Mellou	A COVID-19 outbreak among migrants in a hosting facility in Greece, April 2020	2022	Refugee	Camp/centre	All age ranges	Equal
305	Müller	Intestinal parasites in stool testing among refugees at a primary care clinic in Toronto, Canada	2022	Mixed	Community	Majority adults	Equal
306	Nyakarahuka	Crimean-Congo Hemorrhagic Fever Outbreak in Refugee Settlement during COVID-19 Pandemic, Uganda, April 2021	2022	Refugee	Camp/centre	Majority children	Equal
307	Palacios	Coronavirus Disease 2019 Burden Among Unaccompanied Minors in US Custody	2022	Refugee	Camp/centre	Majority children	Majority male
308	Pham	Assessing the impact of the COVID-19 pandemic among Venezuelan refugees and migrants in Colombia using respondent-driven sampling (RDS)	2022	Refugee	Community	Majority adults	Equal
309	Prodanuk	Social vulnerability and COVID-19: A call to action for paediatric clinicians	2021	Refugee	Community	Majority children	Majority female
310	Rahim	The impact of the disease early warning system in responding to natural disasters and conflict crises in Pakistan	2010	IDP	Not specified	Not specified	Not specified
311	Sharov	SARS-CoV-2 spread in different biosocial strata in Russia in 2020: Groups of risk and victimised groups	2021	Refugee	Camp/centre	All age ranges	Not specified
313	Sisti	Covid-19 impact in the italian reception system for migrants during the nationwide lockdown: A national observational study	2021	Refugee	Camp/centre	All age ranges	Majority male
314	Tamarozzi	Prospective cohort study using ultrasonography of Schistosoma haematobiumâ€“infected migrants	2021	Asylum seeker	Not specified	Majority adults	Majority male
315	Tambuzzi	A Pilot COVID-19 Surveillance Program at the Zendrini Center in Milan (Italy) for Unaccompanied Foreign Minors	2022	Asylum seeker	Camp/centre	Majority children	Not specified
316	Tolunay	Evaluation of Clinical Findings and Treatment Results of Coronavirus Disease 2019 (COVID-19) in Pediatric Cancer Patients: A Single Center Experience	2022	Refugee	Community	Majority children	Equal
317	Vallejo-Janeta	COVID-19 outbreaks at shelters for women who are victims of gender-based violence from Ecuador	2021	Refugee	Camp/centre	All age ranges	Equal
318	Van Boetzelaer	Health conditions of migrants, refugees and asylum seekers on search and rescue vessels on the central Mediterranean Sea, 2016-2019: A retrospective analysis	2022	Mixed	Camp/centre	All age ranges	Majority male
319	Wamala	Epidemiological characterization of COVID-19 in displaced populations of South Sudan	2022	IDP	Camp/centre	All age ranges	Equal
320	Webster	Cross-Sectional Assessment of the Association of Eosinophilia with Intestinal Parasitic Infection in U.S.-Bound Refugees in Thailand: Prevalent, Age Dependent, but of Limited Clinical Utility	2022	Refugee	Camp/centre	All age ranges	Equal
321	Yan	A four-generation family transmission chain of COVID-19 along the China-Myanmar border in October to November 2021	2022	Refugee	Not specified	Not specified	Not specified
322	Zhang	Discrimination and Stress Among Asian Refugee Populations During the COVID-19 Pandemic: Evidence from Bhutanese and Burmese Refugees in the USA	2022	Refugee	Community	Majority adults	Majority male
323	Zöllkau	Hepatitis E, Schistosomiasis and Echinococcosisâ€“Prevalence in a Cohort of Pregnant Migrants in Germany and Their Influence on Fetal Growth Restriction	2022	Refugee	Community	Majority adults	Majority female
324	Johnston	The health of newly arrived refugees to the Top End of Australia: results of a clinical audit at the Darwin Refugee Health Service	2012	Refugee	Not specified	All age ranges	Equal
325	McDowell	Neurocysticercosis - Two Australian cases	1990	Refugee	Community	Majority adults	Majority male
326	Southwood	Hepatosplenic schistosomiasis in a South-East Asian refugee child in South Australia	1983	Refugee	Community	Majority children	Majority male
327	Samuda	Vietnamese child health in a Hong Kong closed camp	1988	Refugee	Camp/centre	Majority children	Majority male
328	Persson	Intestinal parasites in refugees and asylum seekers entering the Stockholm area, 1987-88: Evaluation of routine stool screening	1994	Mixed	Not specified	All age ranges	Equal
329	Barbier	Susceptibility to human cutaneous leishmaniasis and HLA, Gm, Km markers	1987	Refugee	Community	Not specified	Not specified
330	Francke	Medical evaluation of Indochinese refugees conditions to consider	1982	Refugee	Community	Not specified	Not specified
331	Bedard	Magnitude of Giardia cases among refugees, adoptees and immigrants in Monroe County, New York, 2003-2013	2016	Refugee	Not specified	All age ranges	Equal
332	Enkelmann	"Epidemiological trends of notified human brucellosis in Germany, 2006-2018	2020	Asylum seeker	Not specified	All age ranges	Majority male
333	Khan	Recent downhill course of COVID-19 at Rohingya refugee camps in Bangladesh: Urgent action solicited,2021	2021	Refugee	Camp/centre	All age ranges	Equal
334	Lowther	HIV/AIDS and associated conditions among HIV-infected refugees in Minnesota, 2000–2007	2012	Refugee	Community	Majority adults	Equal
335	Harkensee	Health needs of accompanied refugee and asylum-seeking children in a UK specialist clinic	2021	Mixed	Community	Majority children	Not specified
336	Sharara	War and Infectious Diseases: Challenges of the Syrian Civil War	2014	Refugee	Not specified	All age ranges	Not specified
337	CDC	Imported dracunculiasis--United States, 1995 and 1997. MMWR Morb Mortal Wkly Rep	1998	Refugee	Not specified	All age ranges	Majority female
339	Teshale	Evidence of Person-to-Person Transmission of Hepatitis E Virus during a Large Outbreak in Northern Uganda	2010	IDP	Not specified	Not specified	Not specified
340	Isaäcson	An outbreak of hepatitis E in Northern Namibia, 1983	2000	Refugee	Community	Majority adults	Majority male
341	Zwi	Screening and primary care access for newly arrived paediatric refugees in regional Australia: A 5 year cross-sectional analysis (2007-12)	2016	Refugee	Not specified	Majority children	Equal
342	Chaves	Screening practices for infectious diseases among Burmese refugees in Australia	2009	Refugee	Mixed	Majority adults	Equal
343	Saikal	Skin disease profile of Syrian refugees in Jordan: a field-mission assessment	2020	Refugee	Camp/centre	Not specified	Not specified
344	Guthmann	A Large Outbreak of Hepatitis E among a Displaced Population in Darfur, Sudan, 2004: The Role of Water Treatment Methods, Clinical Infectious Diseases	2006	IDP	Camp/centre	Majority adults	Equal
345	Steele	The sero-prevalence of antibodies to trypanosoma cruzi in Latin American refugees and immigrants to Canada	2007	Refugee	Community	Majority adults	Equal
346	Ekdahl	Imported giardiasis: impact of international travel, immigration, and adoption	2005	Refugee	Not specified	Not specified	Not specified
347	Caruana	Undiagnosed and Potentially Lethal Parasite Infections Among Immigrants and Refugees in Australia	2006	Refugee	Community	Majority adults	Majority female
348	Lurio	Intestinal parasites in Cambodians: comparison of diagnostic methods used in screening refugees with implications for treatment of populations with high rates of infestation	1991	Refugee	Community	Majority adults	Equal
349	Beltrame	The hidden epidemic of schistosomiasis in recent African immigrants and asylum seekers to Italy	2017	Refugee	Community	Majority adults	Majority male
350	Quandelacy	Prevalence of untreated schistosomiasis among Sudanese refugees: “the lost boys of Sudan” in the United States	2010	Refugee	Community	Majority adults	Majority male
351	Koçarslan	Clinical and histopathological characteristics of cutaneous Leishmaniasis in Sanliurfa City of Turkey including Syrian refugees	2013	Refugee	Not specified	All age ranges	Equal
354	Ryan	Parasitic infections of refugees	1988	Refugee	Camp/centre	All age ranges	Not specified
355	De Beer	Outbreak of Kala-azarin the Sudan	1990	IDP	Camp/centre	All age ranges	Equal

## Sheet: Variables
Variable	Question type	Options	Code
Publiation year	number
Publication type	select one	Case study	1
		Case series	2
		Outbreak report	3
		Surveillance/screening	4
		Cross-sectional	5
		Case-control	6
		Retrospective cohort	7
		Prospective cohort	8
		Clinical trial	9
		Diagnostic test validation	10
		Other	11
If other please specifiy	free text
Population	select one	Refugee	1
		IDP	2
		Asylum seeker	3
		Mixed	4
Setting	select one	Camp/centre	1
		Community	2
		Mixed	3
		Not specified	99
Age group	select one	Majority children	1
		Majority adults	2
		Majority elderly (>65y)	3
		All age ranges	4
		Not specified	99
Sex	select one	Majority male	1
		Majority female	2
		Equal	3
		Not specified	99
Origin region	select one	Northern Africa	1
		Western Africa	2
		Middle Africa	3
		Eastern Africa	4
		Southern Africa	5
		Northern Europe	6
		Western Europe	7
		Eastern Europe	8
		Southern Europe	9
		Central Asia	10
		Western Asia	11
		Eastern Asia	12
		Southern Asia	13
		Southeastern Asia	14
		Northern America	15
		Central America	16
		Caribbean	17
		South America	18
		Australia and New Zealand	19
		Micronesia	20
		Polynesia	21
		Melanesia	22
		Not specified	99
Origin country	free text
Host region	select one	Northern Africa	1
		Western Africa	2
		Middle Africa	3
		Eastern Africa	4
		Southern Africa	5
		Northern Europe	6
		Western Europe	7
		Eastern Europe	8
		Southern Europe	9
		Central Asia	10
		Western Asia	11
		Eastern Asia	12
		Southern Asia	13
		Southeastern Asia	14
		Northern America	15
		Central America	16
		Caribbean	17
		South America	18
		Australia and New Zealand	19
		Micronesia	20
		Polynesia	21
		Melanesia	22
		Not specified	99
Host country	free text
Transit countries	free text
Sampling year	number
Pathogen(s)	select multiple	Brucella spp.	1
		Rickettsia spp.	2
		Leptospira spp.	3
		Coxiella burnetii	4
		Borrelia recurrentis	5
		Salmonella typhi	6
		Yersinia pestis	7
		Orientia tsutsugamushi	8
		Francisella tularensis	9
		Anaplasma	10
		Taenia solium	11
		Echinococcus	12
		Toxoplasma gondii	13
		Filarioidea	14
		Schistosoma	15
		Fasciola	16
		Trichinella	17
		Cryptosporidia	18
		Leishmania	19
		Giardia	20
		Trypanosomes	21
		Rift Valley Fever	22
		Ebola	23
		MERS	24
		Rabies	25
		SARS	26
		SARS CoV-2	27
		Chikungunya	28
		Marburg	29
		Lassa	30
		Nipah	31
		Hepatitis E	32
		Hantavirus	33
		Crimean-Congo hemorrhagic fever	34
		Flavivirus	35
		Dengue	36
		West nile fever	37
		Yellow fever	38
		Zika	39
		Japanese encephalitis	40
		Tick-borne encephalitis	41
Definition	select one	Outbreak	1
		Individual cases	2
		Screening/surveillance	3
Case numbers/ prevelance/ etc.	free text
Symptoms	select multiple	Asymptomatic	1		Splenomegaly/ Hepatomegaly	11
		Fever	2		lymphadenopathy	12
		Respiratory	3		Fatigue	13
		Gastrointestinal	4		Anorexia/weight loss/wasting/poor development	14
		Skin rash/condition	5		Anemia	15
		Jaundice	6		Loss of smell/taste	16
		Pain	7
		Bleeding	8
		Neurological	9
		Other	10
		Not specified	99
If other: specify	free text
Co-morbidities	select multiple	HIV	1
		TB	2
		Malaria	3
		Other helminths/protozoa	4
		Other infectious disease	5
		NCD cardiovascular	6
		NCD respiratory	7
		NCD diabetes	8
		NCD kidney/liver	9
		NCD other	10
		Overweight/obesity (BMI>25)	11
		Malnutrition/underweight	12
		Other	13
		Not specified	99
If other: specify	free text
Diagnostics		Serology	1		imaging	9
		Molecular	2
		Microscopy	3
		Culture	4
		Histology	5
		RDT	6
		Clinical examination	7
		Other	8
		Not specified	99
If other: specify	free text
Diagnostic performance (sens., spec., PPV, NPV)	free text
Treatment available	select multiple	Medication	1
		Surgery	2
		Supportive care	3
		Other	4
		Not specified	99
If other: specify	free text
Preventative measures available	select multiple	Vaccine/prophalaxis/MDA	1		Improved access to healthcare	8
		Improved hygeine/sanatation facilites	2		Isolation/social distancing	9
		Community education	3		Nutrition programs/vitamin supplements	10
		Health care workers eduction	4
		Surveillance/Screening	5
		Animal/Vector control	6
		Other	7
		Not specified	99
If other: specify	free text
Risk factors identified	select multiple	Refugee status	1		Contact with animals/vectors	10		Men	21
		Crowding	2		Eating & cooking habits/Contaminated food & water	11		Age	22
		Limited access to hygeine and sanitation	3		Travel to/from endemic regions	12		HIV pos/AIDS	23
		Limited access to healthcare	4		Famine/undernourished	13
		Delayed/mis-diagnosis	5		War/conflict	14
		No treatment (or inadequate)	6		Lower socio-economic group/Povety/low health education	15
		Occupation	7		Environmental factors	16
		Vulnerable person (women, children, elderly)	8		Remote locations	17
		Other	9		Household transmisson	18
		Not specified	99		Stigma & discrimination	19
If other: specify	free text				Low health literacy/low education level	20
Risk factors suggested	select multiple	Refugee status	1		Contact with animals/Vectors	10
		Crowding	2		Eating & cooking habits/Contaminated food & water	11
		Limited access to hygeine and sanitation	3		Travel to/from endemic regions	12
		Limited access to healthcare	4		Famine/undernourished	13
		Delayed/mis-diagnosis	5		War/conflict	14
		No treatment (or inadequate)	6		Lower socio-economic group/Povety/low health education	15
		Occupation	7		Environmental factors	16
		Vulnerable person (women, children, elderly)	8		Remote locations	17
		Other	9		Household transmisson	18
		Not specified	99		Stigma & discrimination	19
If other: specify	free text				Low health literacy/low education level	20

## Sheet: Studies
Pub #	Author	Title	pub_year	pub_type	If other: specify	pop	setting	samp_yera	pathogen	case_def
1	MMWR	Enterically Transmitted Non-A, Non-B Hepatitis – East Africa	1987	Case-control		Refugee	Camp/centre	1985-1986	Hepatitis E	Outbreak
				Outbreak report		Refugee	Camp/centre
2	WHO	Hepatitis E, Chad	2004	Outbreak report		Refugee	Camp/centre	2004	Hepatitis E	Outbreak
3	Abd Rahman	Intermittent fever, splenomegaly and eosinophilia in a recently resettled African refugee	2011	Case study		Refugee	Community	Not specified	Schistosoma	Individual cases
4	Abrar Ul Haq	Prevalence of Giardia intestinalis and Hymenolepis nana in Afghan refugee population of Mianwali district, Pakistan	2015	Cross-sectional		Refugee	Camp/centre	2007-2009	Giardia	Individual cases
5	Abu-Alrub	Prevalence of Cryptosporidium spp. in children with diarrhoea in the West Bank, Palestine	2008	Case-control		Refugee	Camp/centre	Not specified	Cryptosporidia	Individual cases
6	Ackermann	Screening for infectious diseases among newly arrived asylum seekers, Bavaria, Germany, 2015	2018	Surveillance/screening		Asylum seeker	Camp/centre	2015	Salmonella typhi	Individual cases
								2015	Borrelia recurrentis	Individual cases
7	Addams	The Brief Case: Salmonella enterica Serovar Typhi in a Central American Refugee	2021	Case study		Refugee	Camp/centre	Not specified	Salmonella typhi	Individual cases
8	Agha Rodina	Prevalence of intestinal parasites in three localities in Gaza Governorates - Palestine	2002	Cross-sectional		Refugee	Camp/centre	Not specified	Giardia	Individual cases
9	Ahmed	The first outbreak of dengue fever in Greater Darfur, Western Sudan	2019	Cross-sectional		Refugee	Camp/centre	2015-2016	Dengue	Outbreak
									West nile fever	Outbreak
									Crimean-Congo hemorrhagic fever	Outbreak
10	Ahmed	Hepatitis E Outbreak, Dadaab Refugee Camp, Kenya, 2012	2013	Outbreak report		Refugee	Camp/centre	2021	Hepatitis E	Outbreak
11	Ahmed	Pervasiveness of intestinal protozoan and worm incursion in IDP's (North Waziristan agency, KPK-Pakistan) children of 6-16 years	2015	Cross-sectional		IDP	Community	2014	Giardia	Individual cases
12	Alawieh	Revisiting leishmaniasis in the time of war: the Syrian conflict and the Lebanese outbreak	2014	Surveillance/screening		Refugee	Mixed	2001-2014	Leishmania	Outbreak
13	Alberer	Notifiable infectious diseases in refugees and asylum seekers: experience from a major reception center in Munich, Germany	2018	Cross-sectional		Refugee	Community	2014-2016	Giardia	Individual cases
									Borrelia recurrentis	Individual cases
14	Aldulaimi	Chronic abdominal pain and hepatosplenomegaly in a refugee patient	2021	Case study		Refugee	Community	Not specified	Schistosoma	Individual cases
15	Alhawarat	Trend of Cutaneous Leishmaniasis in Jordan from 2010 to 2016: Retrospective Study	2020	Surveillance/screening		Refugee	Not specified	2010-2013,2014-2016	Leishmania	Individual cases
16	Al-Hindi	Dientamoeba fragilis in gaza strip: A neglected protozoan parasite	2013	Cross-sectional		Refugee	Camp/centre	Not specified	Giardia	Individual cases
17	Aliskin	Notifiable Communicable Diseases in Turkey and Their Notification Status: Antakya Sample	2019	Cross-sectional		Refugee	Community	2014	Leishmania	Individual cases
									Brucella spp.	Individual cases
									Salmonella typhi	Individual cases
									Toxoplasma gondii	Individual cases
									Echinococcus	Individual cases
									Leishmania	Individual cases
									Crimean-Congo hemorrhagic fever	Individual cases
									Giardia	Individual cases
									MERS	Individual cases
18	Al-Jawabreh	Epidemiology of cutaneous leishmaniasis in the endemic area of Jericho, Palestine	2003	Surveillance/screening	Not specifically refugees	Refugee	Camp/centre	1994-1999	Leishmania	Individual cases
				Case-control		Refugee	Camp/centre	1999		Individual cases
19	Amr	Cutaneous Leishmaniasis among Syrian Refugees in Jordan: a Retrospective Study	2018	Retrospective cohort		Refugee	Mixed	2010-2016	Leishmania	Individual cases
21	Angheben	Is there echinococcosis in West Africa? A refugee from Niger with a liver cyst	2017	Case study		Refugee	Not specified	2012	Echinococcus	Individual cases
22	Antinori	Louse-Borne Relapsing Fever (Borrelia recurrentis) in a Somali Refugee Arriving in Italy: A Re-emerging Infection in Europe?,2016,%J,PLoS,,1935-2735 1935-2727,10,5,,"Antinori, S. and Mediannikov, O. and Corbellino, M. and Gr and e, R. and Parravicini, C. and Bestetti, G. and Longhi, E. and Ricaboni, D. and Ehounoud, C. B. and Fenollar, F. and Raoult, D. and Rimoldi, S. G.",https://www.embase.com/…	2016	Case study		Refugee	Not specified	2015	Borrelia recurrentis	Individual cases
23	Antinori	Louse-borne relapsing fever among East African refugees in Europe	2016	Case series		Refugee	Not specified	2015	Borrelia recurrentis	Individual cases
24	Antinori	Diagnosis of louse-borne relapsing fever despite negative microscopy in two asylum seekers from Eastern Africa	2017	Case series		Asylum seeker	Camp/centre	2016	Borrelia recurrentis	Individual cases
25	Arfaa	Intestinal parasites among Indochinese refugees and Mexican immigrants resettled in Contra Costa County, California	1981	Surveillance/screening		Refugee	Not specified	1978-1980	Giardia	Individual cases
26	Arthur	Diarrheal disease in Cambodian children at a camp in Thailand	1992	Surveillance/screening		Refugee	Camp/centre	1989	Cryptosporidia	Screening/surveillance
									Giardia	Screening/surveillance
27	Azman	High hepatitis e seroprevalence among displaced persons in South Sudan	2017	Cross-sectional		IDP	Camp/centre	2015	Hepatitis E	Screening/surveillance
29	Badiaga	Autochthonous epidemic typhus associated with Bartonella quintana bacteremia in a homeless person	2005	Case study		IDP	Mixed	2002	Rickettsia spp.	Individual cases
31	Baggett	Addressing COVID-19 Among People Experiencing Homelessness: Description, Adaptation, and Early Findings of a Multiagency Response in Boston	2020	Surveillance/screening		IDP	Camp/centre	2020	SARS CoV-2	Outbreak
32	Beltrame	Accuracy of parasitological and immunological tests for the screening of human schistosomiasis in immigrants and refugees from African countries: An approach with Latent Class Analysis	2017	Diagnostic test validation		Asylum seeker	Not specified	2014-2016	Schistosoma	Screening/surveillance
33	Benson	Asymptomatic schistosomiasis in a young Sudanese refugee	2007	Case study		Refugee	Not specified	2005	Schistosoma	Individual cases
34	Benzeguir	High frequency of gastrointestinal parasites in refugees and asylum seekers upon arrival in Sweden	1999	Surveillance/screening		Mixed	Camp/centre	1994-1996	Giardia	Screening/surveillance
									Schistosoma	Screening/surveillance
35	Berger	Infectious disease among Ethiopian immigrants in Israel	1989	Retrospective cohort		Refugee	Not specified	1980-1985	Salmonella typhi	Screening/surveillance
									Fasciola	Screening/surveillance
									Schistosoma	Screening/surveillance
									Giardia	Screening/surveillance
									Leishmania	Individual cases
									Rickettsia spp.	Individual cases
									Rift Valley Fever	Individual cases
									Borrelia recurrentis	Individual cases
36	Bizri	The Association Between the Syrian Crisis and Cutaneous Leishmaniasis in Lebanon	2021	Surveillance/screening		Refugee	Mixed	2005-2018	Leishmania	Individual cases
37	Bjazevic	Case report - Primary renal echinococcal infection	2020	Case study		Refugee	Not specified	not specified	Echinococcus	Individual cases
38	Bliss	High prevalence of shigella or enteroinvasive Escherichia coli carriage among residents of an internally displaced persons camp in South Sudan	2018	Cross-sectional		IDP	Camp/centre	not specified	Cryptosporidia	Screening/surveillance
									Giardia	Screening/surveillance
									Hepatitis E	Screening/surveillance
									Salmonella typhi	Screening/surveillance
39	Bloch-Infanger	Increasing prevalence of infectious diseases in asylum seekers at a tertiary care hospital in Switzerland	2017	Surveillance/screening		Asylum seeker	Camp/centre	2004/05 and 2014/15	Borrelia recurrentis	Screening/surveillance
40	Boccia	High mortality associated with an outbreak of hepatitis E among displaced persons in Darfur, Sudan	2006	Outbreak report		IDP	Camp/centre	2004	Hepatitis E	Outbreak
41	Borch	Schistosomiasis: a case study	2009	Case study		Refugee	Community	not specified	Schistosoma	Individual cases
42	Botros	Serological evidence of dengue fever among refugees, Hargeysa, Somalia	1989	Outbreak report		Refugee	Camp/centre	1985	Dengue	Outbreak
									Yellow fever	Outbreak
									Crimean-Congo hemorrhagic fever	Outbreak
									Zika	Outbreak
									Chikungunya	Outbreak
									Rift Valley Fever	Outbreak
									West nile fever	Outbreak
43	BradariÄ	Two outbreaks of typhoid fever related to the war in Bosnia and Herzegovina	1996	Outbreak report		Refugee	Not specified	1992	Salmonella typhi	Outbreak
44	Bradshaw	Dermal leishmaniasis in a 25-year-old Syrian refugee	2017	Case study		Refugee	Not specified	not specified	Leishmania	Individual cases
45	Brodine	Community based parasitic screening and treatment of sudanese refugees: Application and assessment of centers for disease control guidelines	2009	Cross-sectional		Refugee	Community	2006-2007	Schistosoma	Screening/surveillance
									Filarioidea	Screening/surveillance
46	Brooker	Leishmaniasis in refugee and local Pakistani populations	2004	Cross-sectional		Refugee	Camp/centre	2002-2003	Leishmania	Screening/surveillance
47	Brooks	Cysticercosis of the superior oblique muscle	1983	Case study		Refugee	Not specified	Not specified	Taenia solium	Individual cases
48	Brown	Murine typhus among Khmers living at an evacuation site on the Thai-Kampuchean border	1988	Outbreak report		Refugee	Camp/centre	1986	Rickettsia spp.	Outbreak
49	Brown	Clinical presentation of louse-born relapsing fever among Ethiopian refugees in northern Somalia	1988	Cross-sectional		Refugee	Camp/centre	1986	Borrelia recurrentis	Individual cases
50	Browne	Hepatitis E Outbreak Among Refugees from South Sudan - Gambella, Ethiopia	2014	Outbreak report		Refugee	Camp/centre	2014-2015	Hepatitis E	Outbreak
51	Buonfrate	Extended screening for infectious diseases among newly-arrived asylum seekers from Africa and Asia, Verona province, Italy, April 2014 to June 2015	2019	Surveillance/screening		Refugee	Camp/centre	2014-2015	Schistosoma	Screening/surveillance
									Schistosoma	Screening/surveillance
									Schistosoma	Screening/surveillance
52	Ceccarelli	Urinary schistosomiasis in asylum seekers in Italy: an emergency currently undervalued	2013	Surveillance/screening		Asylum seeker	Not specified	2009-2010	Schistosoma	Individual cases
53	Chalupa	The review of imported visceral leishmaniosis in the Czech Republic	2001	Case study		Refugee	Camp/centre	1999	Leishmania	Individual cases
54	Chandrasena	Intestinal parasites and the growth status of internally displaced children in Sri Lanka	2007	Cross-sectional		IDP	Camp/centre	2004	Giardia	Screening/surveillance
55	Chang	Decreasing intestinal parasites in recent northern California refugees	2013	Surveillance/screening		Refugee	Not specified	2008-2010	Giardia	Screening/surveillance
									Schistosoma	Screening/surveillance
56	Chen	Japanese encephalitis in two children-United States	2010	Case study		Refugee	Camp/centre	2010	Japanese encephalitis	Individual cases
57	Cherian	Late-stage human African trypanosomiasis in a Sudanese refugee	2010	Case study		Refugee	Camp/centre	2008	Trypanosomes	Individual cases
58	Chernet	Accuracy of Diagnostic Tests for Schistosoma mansoni Infection in Asymptomatic Eritrean Refugees: Serology and Point-of-Care Circulating Cathodic Antigen Against Stool	2017	Diagnostic test validation		Refugee	Camp/centre	2016	Schistosoma	Screening/surveillance
59	Chironna	Prevalence rates of viral hepatitis infections in refugee Kurds from Iraq and Turkey	2003	Cross-sectional		Refugee	Camp/centre	2000	Hepatitis E	Screening/surveillance
60	Chironna	Prevalence of hepatitis virus infections in Kosovar refugees	2001	Cross-sectional		Refugee	Camp/centre	1999	Hepatitis E	Screening/surveillance
62	Çizmeci	Leishmaniasis in Istanbul: A new epidemiological data about refugee leishmaniasis	2019	Case series		Refugee	Not specified	2014-2018	Leishmania	Individual cases
63	Çoşkun	Impact of Syrian refugees on congenital TORCH infections screening in Turkey	2020	Retrospective cohort		Refugee	Not specified	2016-2018	Toxoplasma gondii	Screening/surveillance
64	Costescu Strachinaru	Relapsing fever in asylum seekers from Somalia arriving in Belgium in August 2015	2016	Case series		Asylum seeker	Camp/centre	2015	Borrelia recurrentis	Individual cases
65	Crogan	Management of old world cutaneous leishmaniasis in refugee children	2010	Case series		Refugee	Not specified	2005 - 2008	Leishmania	Individual cases
66	Cutuli	Lice, rodents, and many hopes: a rare disease in a young refugee	2017	Case study		Refugee	Not specified	Not specified	Leptospira spp.	Individual cases
									Borrelia recurrentis	Individual cases
67	D'Alauro	Intestinal parasites and pregnancy	1985	Cross-sectional		Refugee	Camp/centre	1983	Giardia	Screening/surveillance
68	Dalekos	Antibodies to hepatitis E virus among several populations in Greece: increased prevalence in an hemodialysis unit	1998	Other	seroepidemiological study	Refugee	Camp/centre	Not specified	Hepatitis E	Screening/surveillance
69	Dao	Specific health problems of Southeast Asian refugees in middle Tennessee	1984	Case study		Refugee	Not specified	1982	Taenia solium	Individual cases
70	Darcis	Louse-borne relapsing fever in a refugee from Somalia arriving in Belgium,May	2016	Case study		Refugee	Not specified	2015	Borrelia recurrentis	Individual cases
71	Daveson	A case of periportal fibrosis in a Sudanese refugee	2008	Case study		Refugee	Not specified	Not specified	Schistosoma	Individual cases
72	Dawson-Hahn	Eosinophilia and the Seroprevalence of Schistosomiasis and Strongyloidiasis in Newly Arrived Pediatric Refugees: An Examination of Centers for Disease Control and Prevention Screening Guidelines	2010	Surveillance/screening		Refugee	Not specified	2008-2009	Schistosoma	Screening/surveillance
73	De Vetten	Parasitic stool testing in newly arrived refugees in Calgary, Alta	2017	Other	exploratory retrospective chart review	Refugee	Mixed	2011-2013	Giardia	Screening/surveillance
									Schistosoma	Screening/surveillance
									Cryptosporidia	Screening/surveillance
									Taenia solium	Screening/surveillance
74	DeGirolami	Intestinal parasites among Southeast Asian refugees in Massachusetts	1983	Surveillance/screening		Refugee	Not specified	1981-1982	Giardia	Screening/surveillance
									Taenia solium	Screening/surveillance
									Fasciola	Screening/surveillance
75	Desai	Infectious disease outbreaks among forcibly displaced persons: An analysis of ProMED reports 1996-2016	2020	Other	Retrospective analysis of outbreak reports	Mixed	Mixed	1996-2016	Yellow fever	Outbreak
									Leishmania	Outbreak
									Dengue	Outbreak
									Ebola	Outbreak
									Hepatitis E	Outbreak
									Lassa	Outbreak
									Borrelia recurrentis	Outbreak
									Marburg	Outbreak
									Trypanosomes	Outbreak
									Salmonella typhi	Outbreak
									Leishmania	Outbreak
									Rift Valley Fever	Outbreak
76	Doganay	Refugees of the Syrian Civil War: Impact on Reemerging Infections, Health Services, and Biosecurity in Turkey	2016	Surveillance/screening		Refugee	Mixed	2012- 2015	Leishmania	Screening/surveillance
77	Dorkenoo	Monitoring migrant groups as a post-validation surveillance approach to contain the potential reemergence of lymphatic filariasis in Togo	2021	Cross-sectional		Refugee	Mixed	2018	Filarioidea	Screening/surveillance
78	Duffy	Murine typhus identified as a major cause of febrile illness in a camp for displaced Khmers in Thailand	1990	Cross-sectional		Refugee	Camp/centre	1989	Rickettsia spp.	Screening/surveillance
79	Dunya	Head and neck cutaneous leishmania: clinical characteristics, microscopic features and molecular analysis in a cohort of 168 cases	2016	Retrospective cohort		Refugee	Not specified	Not specified	Leishmania	Individual cases
80	Edosomwan	Malaria coinfection with Neglected Tropical Diseases (NTDs) in children at Internally Displaced Persons (IDP) camp in Benin City, Nigeria	2020	Cross-sectional		IDP	Camp/centre	Not specified	Giardia	Screening/surveillance
									Schistosoma	Screening/surveillance
81	Ehlkes	Negligible import of enteric pathogens by newly-arrived asylum seekers and no impact on incidence of notified Salmonella and Shigella infections and outbreaks in Rhineland-Palatinate, Germany, January 2015 to May 2016	2018	Surveillance/screening		Asylum seeker	Camp/centre	2015-2016	Schistosoma	Screening/surveillance
82	Eksi	Genotyping Leishmania promastigotes isolated from patients with cutaneous leishmaniasis in south-eastern Turkey	2017	Cross-sectional		Refugee	Camp/centre	2014-2015	Leishmania	Individual cases
83	El Hajj	Fatal Visceral Leishmaniasis Caused by Leishmania infantum, Lebanon	2018	Case series	All died, through misdiagnosis	Refugee	Not specified	2014-2017	Leishmania	Individual cases
84	El Safadi	Cutaneous leishmaniasis in north Lebanon: Re-emergence of an important neglected tropical disease	2019	Prospective cohort		Refugee	Mixed	2017	Leishmania	Individual cases
85	Elias	Typhoid fever in a young immigrant child: a case report and review of the literature	2008	Case study		Refugee	Not specified	Not specified	Salmonella typhi	Individual cases
86	Enabulele	Urogenital schistosomiasis in Nigeria post receipt of the largest single praziquantel donation in Africa	2021	Cross-sectional		IDP	Camp/centre	2018	Schistosoma	Screening/surveillance
87	Engström	Seronegative, complicated hydatid cyst of the lung: A case report	2017	Case study		Refugee	Not specified	Not specified	Echinococcus	Individual cases
88	Eroglu	The increase in neglected cutaneous leishmaniasis in Gaziantep province of Turkey after mass human migration	2019	Cross-sectional		Refugee	Not specified	Not specified	Leishmania	Individual cases
89	Espinel	A piece of my mind. On the trail of color	1996	Case study		IDP	Not specified	1963	Yellow fever	Individual cases
90	Fan	Seroepidemiology of Toxoplasma gondii infection among Chinese aboriginal and Han people residing in mountainous areas of northern Thailand	2021	Cross-sectional		Refugee	Not specified	2003	Toxoplasma gondii	Screening/surveillance
91	Franco-Paredes	Persistent and untreated tropical infectious diseases among Sudanese refugees in the United States	2007	Cross-sectional	Mean age 25. Evaulated patients from previous study who attended health clinics. One patient had Taenia spp present in stool but no details if it is T. solium	Refugee	Community	2005-2006	Schistosoma	Individual cases
									Giardia	Individual cases
92	Franco-Paredes	Pelvic echinococcosis in a Northern Iraqi refugee	2006	Case study		Refugee	Community	Not specified	Echinococcus	Individual cases
93	Fritzsche	Serological survey of human cysticercosis in Irianese refugee camps in Papua New Guinea	1990	Prospective cohort		Refugee	Camp/centre	1986	Taenia solium	Individual cases
94	Garg	Risk of intestinal helminth and protozoan infection in a refugee population	2005	Cross-sectional	Origin regions were classified as Africa, South Central Asia, Middle East and Eastern Europe but the countries were not defined for the region. Toxoplasmosis gondii cases were 1 from Africa and 1 from Middle East.	Refugee	Not specified	2001-2004	Toxoplasma gondii	Individual cases
					Both cases from Africa				Schistosoma	Individual cases
					11 cases from Africa, 5 cases from South Central Asia, 11 cases from Middle East, 3 cases from Eastern Europe				Giardia	Individual cases
95	Geltman	Intestinal parasites among African refugees resettled in Massachusetts and the impact of an overseas pre-departure treatment program	2003	Surveillance/screening	Surveillance from arrival screening within 90 days. Total assessed was 1274 participants. Seperation of Somali refugees and refugees from other African countries. 2% had multiple helminths, 25% had multiple protozoans and 10% had mixed infections with helminths and prtozoans (of 1274)	Refugee	Not specified	1995-2001	Giardia	Screening/surveillance
									Schistosoma	Screening/surveillance
									Cryptosporidia	Screening/surveillance
									Giardia	Screening/surveillance
									Schistosoma	Screening/surveillance
96	Godue	Intestinal parasites in refugee claimants: a case study for selective screening	1990	Surveillance/screening	12 countries represented 78% of study population. Possible that Giardia infection was present in most countries	Refugee	Not specified	1987	Giardia	Screening/surveillance
									Schistosoma	Screening/surveillance
97	Goldenberger	Louse-borne relapsing fever (Borrelia recurrentis) in an Eritrean refugee arriving in Switzerland, August 2015	2015	Case study		Refugee	Camp/centre	2015	Borrelia recurrentis	Individual cases
98	Goswami	Short report: Persistent eosinophilia and Strongyloides infection in Montagnard refugees after presumptive albendazole therapy	2009	Surveillance/screening	Arrival screening	Refugee	Not specified	2002-2003	Giardia	Screening/surveillance
									Fasciola	Screening/surveillance
99	Gray	Serologic evidence of respiratory and rickettsial infections among Somali refugees	1995	Cross-sectional	Two types of Rickettsia present; added total infected to one cell. Folllowed up approximately 7 months later, not all participated (112/287) and I think those that had tested positive in October 1991 were not tested for antibody increases in 1992.	Refugee	Camp/centre	1991, 1992	Rickettsia spp.	Individual cases
									Coxiella burnetii	Individual cases
100	Grecchi	Louse-borne relapsing fever in a refugee from Mali	2017	Case study	Acquistion of LBRF in Libya or on boat to Italy	Refugee	Camp/centre	2016	Borrelia recurrentis	Individual cases
101	Grunow	Brucellosis in a refugee who migrated from Syria to Germany and lessons learnt	2016	Case study	Pregant teenager	Refugee	Not specified	2016	Brucella spp.	Individual cases
102	Gurses	Molecular identification of Leishmania spp. isolates causes cutaneous leishmaniasis (CL) in Sanliurfa Province, Turkey, where CL is highly endemic	2018	Prospective cohort	Study detecting Leishmania spp in Turkey. Only one patient was a refugee from Syria and was identified due to having L. major rather than L. tropica which causes the majority of infectons in this region of Turkey	Refugee	Camp/centre	2012-2014	Leishmania	Individual cases
103	Gyorkos	Effect of screening and treatment on imported intestinal parasite infections: Results from a randomized, controlled trial	1989	Other	RCT. Also mentions 41 were infected with Giardia, but it does not line up with the prevalence results.	Refugee	Not specified	1982-1983	Giardia	Screening/surveillance
104	Gyorkos	Intestinal parasite infection in the Kampuchean refugee population 6 years after resettlement in Canada	1992	Case-control	Follow up study to previous publication, case controls in patients that had not participated in the screening program and arrived a few months later	Refugee	Not specified	1989	Giardia	Screening/surveillance
105	Halici-Ozturk	Seroprevalence of Toxoplasma gondii infections in Syrian pregnant refugee women in Turkey	2021	Retrospective cohort	Seropositive infections for T. gondii. (IgG positive)	Refugee	Not specified	2010-2018	Toxoplasma gondii	Individual cases
					Seropositive infections for T. gondii. (IgM positive)					Individual cases
106	Harris	A review of schistosomiasis in immigrants in Western Australia, demonstrating the unusual longevity of Schistosoma mansoni	1984	Case series	Possible all are Polish refugees from WWII, that spent time in camps in Africa before moving to Australia. Only details are given for three case studies, of which one is mentioned in previous literature (these were excluded from data extration). Article main aim is to underscore the longevity of Schistosomiasis infecfection (up to 30 years). Only Obesity was mentioned as comorbidity in one patien…	Refugee	Camp/centre	1968-1982	Schistosoma	Individual cases
107	Hassan	Prevalence of intestinal parasites among displaced people living in displacement camps in duhok province/Iraq	2020	Cross-sectional	Could also include refugees from Syria. Article mentions IDPs and emphasis is on IDPs but also mentions refugees. 229/3925 infected with intestinal parasite, of which 40 had Giardia.	IDP	Camp/centre	2016-2017	Giardia	Screening/surveillance
108	Heendeniya	Multiple Hepatic Hydatid Cysts in an Iraqi Refugee	2018	Case study	Became asymptomatic after treatment	Refugee	Not specified	Not specified	Echinococcus	Individual cases
109	Hertting	Acute infection as cause of hospitalization of asylum-seeking children and adolescents in Stockholm, Sweden 2015-2016	2021	Retrospective cohort		Asylum seeker	Community	2015-2016	Echinococcus	Individual cases
									Borrelia recurrentis	Individual cases
110	Heudorf	Surveillance for parasites in unaccompanied minor refugees migrating to Germany in 2015	2015	Surveillance/screening	Asylum seekers also came from Sub-saharan Africa, Middle East, Asia and Southeast Europe	Refugee	Not specified	2015	Giardia	Screening/surveillance
111	Heudorf	Sars-Cov-2 in children - insights and conclusions from the mandatory reporting data in Frankfurt am Main, Germany, March-July 2020	2020	Outbreak report	Little data on Children in refugee centres. Majority reported no symptoms. No breakdown of syptoms for children in refugee centre or how many were tested	Refugee	Camp/centre	2020	SARS CoV-2	Screening/surveillance
112	Hijawi	Detection, genotyping, and phylogenetic analysis of Leishmania isolates collected from infected Jordanian residents and Syrian refugees who suffered from cutaneous leishmaniasis	2019	Prospective cohort	Mentions that it is a diagnostic test validation but no sensitivity etc given in results.	Refugee	Camp/centre	Not specified	Leishmania	Screening/surveillance
113	Hoch	Louse-borne relapsing fever (Borrelia recurrentis) diagnosed in 15 refugees from northeast Africa: Epidemiology and preventive control measures, Bavaria, Germany, July to October 2015	2015	Case study		Refugee	Camp/centre	2015	Borrelia recurrentis	Individual cases
114	Hoffman	Intestinal parasites in Indochinese immigrants	1981	Cross-sectional		Refugee	Not specified	1976-1979	Giardia	Individual cases
115	Hofstetter	Infection with Schistosoma mekongi in Southeast Asian refugees	1981	Case study	Although all patients were asymptomatic except one child, Hepatomagaly was present in 50% of patients	Refugee	Not specified	Not specified	Schistosoma	Individual cases
116	Hussain	Epidemic outbreak of anthroponotic cutaneous leishmaniasis in Kohat District, Khyber Pakhtunkhwa, Pakistan	2017	Cross-sectional	Says it is a prospective study including different villages in Kohar district	IDP	Mixed	2015-2016	Leishmania	Outbreak
117	Hytönen	Louse-borne relapsing fever in Finland in two asylum seekers from Somalia	2017	Case study		Asylum seeker	Not specified	2015	Borrelia recurrentis	Individual cases
118	Inci	Effect of the Syrian Civil War on Prevalence of Cutaneous Leishmaniasis in Southeastern Anatolia, Turkey	2015	Cross-sectional	Retrospective collection of data from tertiary hospital	Refugee	Camp/centre	2011-2014	Leishmania	Individual cases
119	Jablonka	Seroprevalence of antibodies and antigens against hepatitis A-E viruses in refugees and asylum seekers in Germany in 2015	2017	Cross-sectional	Medical examination for refugees arriving in Germany. Classified by WHO regions. NO acute or ongoing HEV infections	Refugee	Not specified	2015	Hepatitis E	Screening/surveillance
120	Jacoby	Cutaneous Leishmaniasis in a Central American Refugee	2014	Case study	Patient born in Cuba but spent majority of adult life in jungles in Panama and Columbia	Refugee	Community	Not specified	Leishmania	Individual cases
121	Jama	Appendectomy to remember	2009	Cross-sectional		Refugee	Not specified	Not specified	Schistosoma	Individual cases
122	Jamal	Prevalence and Comparative Analysis of Cutaneous Leishmaniasis in Dargai Region in Pakistan	2013	Cross-sectional		Refugee	Camp/centre	Not specified	Leishmania	Individual cases
123	Janda	Comprehensive infectious disease screening in a cohort of unaccompanied refugee minors in Germany from 2016 to 2017: A cross-sectional study	2020	Cross-sectional	Unaccompanied refugee minors. No breakdown of origin for those that had intestinal parasites and it is not mentioned in the text either. Country of origin can be found in the supplementary materials	Refugee	Not specified	2016-2017	Schistosoma	Screening/surveillance
									Giardia	Screening/surveillance
124	Jenkins-Holick	Schistosomiasis	2013	Case study		Refugee	Not specified	Not specified	Schistosoma	Individual cases
125	Jensenius	Difficulties in Diagnosing Brucella spondylitis	2000	Case study		Asylum seeker	Not specified	1999	Brucella spp.	Individual cases
126	Jones	Infectious diseases of Indochinese refugees	1980	Surveillance/screening	Indochinese refugees, countries not specified, but a google search listed what countries are referred to as Indochinese. 5 patients had gastrointestinal symptoms, though it isn't specified if they had Giardia or another parasite. 43% had multiple parasites present	Refugee	Not specified	1979	Giardia	Screening/surveillance
127	Kanani	Cutaneous leishmaniasis among Syrian refugees in Jordan	2019	Retrospective cohort		Refugee	Mixed	2010-2016	Leishmania	Individual cases
128	Keittivuti	Prevalence of schistosomiasis and other parasitic diseases among Cambodian refugees residing in Bang-Kaeng holding center, Prachinburi Province, Thailand	1982	Surveillance/screening		Refugee	Camp/centre	Not specified	Schistosoma	Screening/surveillance
129	Keittivuti	Schistosomiasis in Cambodian refugees at Ban-Kaeng holding centre, Prachinburi province, Thailand	1982	Surveillance/screening		Refugee	Camp/centre	Not specified	Giardia	Screening/surveillance
									Schistosoma	Screening/surveillance
130	Keittivuti	Treatment of Schistosoma mekongi with praziquantel in Cambodian refugees in holding centres in Prachinburi Province, Thailand	1984	Clinical trial		Refugee	Camp/centre	Not specified	Schistosoma	Individual cases
131	Keittivuti	Parasitic diseases with emphasis on schistosomiasis in Cambodian refugees, in Prachinburi Province Thailand	1983	Surveillance/screening	Positive cutaneous reactions can persist after infection is lost, from cross reactions with other schistosomes and not all infectious shed eggs in feces	Refugee	Camp/centre	Not specified	Schistosoma	Screening/surveillance
								Not specified	Giardia	Screening/surveillance
132	Keller	Hemorrhagic Diathesis in Borrelia recurrentis Infection Imported to Germany	2016	Case series		Refugee	Not specified	2015	Borrelia recurrentis	Individual cases
133	Khan	Nasal involvement in cutaneous leishmaniasis,2010	2010	Prospective cohort	Only 17 cases were Afghan refugees and not much information regarding them specifically re. Age and Sex (whole data used). 682 patients with suspected disease, only those with nasal CL included	Refugee	Camp/centre	2009	Leishmania	Individual cases
134	Kjersem	Salmonella and Shigella carriers among refugees from the Middle East and Sri Lanka in Denmark	1990	Surveillance/screening	Not sure if screening occurred at arrival (while in Refugee centre) or just after (in permanent housing centres). Africa and South America (countries not specified). Only risk groups screened for S. typhi; Children < 12 and their mothers, pregnant women, victims of torture and those with symptoms of current or previous infectious disease	Refugee	Camp/centre	1985-1986	Salmonella typhi	Screening/surveillance
135	Kolaczinski	Epidemiology of anthroponotic cutaneous leishmaniasis in Afghan refugee camps in northwest Pakistan	2004	Cross-sectional		Refugee	Camp/centre	1998	Leishmania	Outbreak
136	Kortas	Screening for infectious diseases among asylum seekers newly arrived in Germany in 2015: a systematic single-centre analysis	2015	Surveillance/screening		Asylum seeker	Camp/centre	2015	Giardia	Screening/surveillance
137	Lagare	Outbreak of Hepatitis E virus infection in displaced persons camps in Diffa region, Niger	2018	Outbreak report		IDP	Camp/centre	2017	Hepatitis E	Outbreak
138	Le Bihan	COVID-19: The forgotten cases of hidden exiles	2021	Prospective cohort		Asylum seeker	Camp/centre	2020	SARS CoV-2	Outbreak
139	Lerman	Intestinal parasites in asymptomatic adult Southeast Asian immigrants	1982	Cross-sectional		Refugee	Community	1980	Giardia	Screening/surveillance
140	Lifson	Prevalence of tuberculosis, hepatitis B virus, and intestinal parasitic infections among refugees to Minnesota	2002	Surveillance/screening		Refugee	Community	1999	Giardia	Screening/surveillance
									Schistosoma	Screening/surveillance
141	Lin	Serological investigation to identify risk factors for post-flood infectious diseases: a longitudinal survey among people displaced by Typhoon Morakot in Taiwan	2015	Prospective cohort		IDP	Camp/centre	2009-2010	Leptospira spp.	Screening/surveillance
142	Lindner	Cutaneous leishmaniasis in refugees from Syria: complex cases in Berlin 2015-2020	2020	Retrospective cohort		Refugee	Community	2015-2020	Leishmania	Individual cases
143	Lucchini	Louseborne Relapsing Fever among East African Refugees, Italy, 2015	2016	Case series		Refugee	Mixed	2015	Borrelia recurrentis	Individual cases
144	Lucey	Encysted seizures: status epilepticus in a recently resettled refugee child	2010	Case study		Refugee	Not specified	not specified	Taenia solium	Individual cases
145	Ly	Pattern of infections in French and migrant homeless hospitalised at Marseille infectious disease units, France: A retrospective study	2020	Case-control		Mixed	Mixed	2017-2018	Schistosoma	Individual cases
146	Ly	Screening of SARS-CoV-2 among homeless people, asylum-seekers and other people living in precarious conditions in Marseille, France, March - April 2020	2021	Surveillance/screening		Mixed	Camp/centre	2020	SARS CoV-2	Screening/surveillance
147	Maaßen	Microbiological screenings for infection control in unaccompanied minor refugees: The German Armed Forces Medical Service's experience	2017	Surveillance/screening		Refugee		2014-2015	Giardia	Screening/surveillance
									Schistosoma	Screening/surveillance
148	Malamitsi-Puchner	Prevalence study of different hepatitis markers among pregnant Albanian refugees in Greece	1996	Cross-sectional		Refugee	Community	1991-1994	Hepatitis E	Screening/surveillance
149	Marlet	A neglected disease of humans: A new focus of visceral leishmaniasis in Bakool, Somalia	2003	Case series		IDP	Community	2000-2001	Leishmania	Screening/surveillance
150	Marnell	A survey of the intestinal helminths of refugees in Juba, Sudan	1992	Cross-sectional		IDP	Community	not specified	Schistosoma	Screening/surveillance
151	Martin	Changing faces: a review of infectious disease screening of refugees by the Migrant Health Unit, Western Australia in 2003 and 2004	2006	Case series		Refugee	Community	2003-2004	Schistosoma	Screening/surveillance
									Giardia	Screening/surveillance
									Salmonella typhi	Screening/surveillance
152	Masters	Health issues of refugees attending an infectious disease refugee health clinic in a regional Australian hospital	2018	Surveillance/screening		Refugee	Community	2007-2016	Schistosoma	Individual cases
153	McAuley	A trichinosis outbreak among Southeast Asian refugees	1992	Case-control	Outbreak from 3 parties/weddings	Refugee	Community	1990	Trichinella	Outbreak
154	McCleery	Taeniasis among refugees living on Thailandâ€“Myanmar border, 2012	2015	Cross-sectional		Refugee	Camp/centre	2012	Taenia solium	Screening/surveillance
155	McGready	Arthropod borne disease: The leading cause of fever in pregnancy on the thai-burmese border	2010	Cross-sectional	Fever study	Refugee	Camp/centre	2004-2006	Rickettsia spp.	Screening/surveillance
									Orientia tsutsugamushi	Screening/surveillance
									Leptospira spp.	Screening/surveillance
									Dengue	Screening/surveillance
156	Mekonnen	Etiologies of diarrhea and drug susceptibility patterns of bacterial isolates among under-five year children in refugee camps in Gambella Region, Ethiopia: a case control study	2019	Case-control		Refugee	Camp/centre	2017	Salmonella typhi	Screening/surveillance
									Giardia	Screening/surveillance
									Cryptosporidia	Screening/surveillance
157	Mérens	Outbreak of hepatitis E virus infection in Darfur, Sudan: Effectiveness of real-time reverse transcription-PCR analysis of dried blood spots	2009	Diagnostic test validation		Mixed	Camp/centre	2004	Hepatitis E	Outbreak
158	Meropol	Health status of pediatric refugees in Buffalo, NY	1995	Surveillance/screening	retrospective	Refugee	Community	1991-1993	Giardia	Screening/surveillance
159	Miladinovic-Tasic	Asymptomatic giardiasis-more prevalent in refugees than in native inhabitants of the city of Nis, Serbia	2008	Case-control		Refugee	Camp/centre	2006	Giardia	Screening/surveillance
160	Miller	Malaria, intestinal parasites, and schistosomiasis among Barawan Somali refugees resettling to the United States: A strategy to reduce morbidity and decrease the risk of imported infections	2000	Surveillance/screening		Refugee	Camp/centre	1997	Schistosoma	Screening/surveillance
									Giardia	Screening/surveillance
161	Mitchell	Impact of Enhanced Health Interventions for United States-Bound Refugees: Evaluating Best Practices in Migration Health,2018	2018	Surveillance/screening	USA bound	Refugee	Camp/centre	2012-2013	Giardia	Screening/surveillance
									Cryptosporidia	Screening/surveillance
162	Moaven	Seroepidemiology of hepatitis E in selected Australian populations	1995	Cross-sectional		Refugee	Community	1992	Hepatitis E	Screening/surveillance
163	Mockenhaupt	Profile of illness in syrian refugees: A geosentinel analysis, 2013 to 2015	2016	Surveillance/screening		Refugee	Not specified	2013-2015	Giardia	Screening/surveillance
									Schistosoma	Screening/surveillance
						Refugee	Community	2011-2015	Leishmania	Screening/surveillance
164	Molina	Intestinal parasites in Southeast Asian refugees two years after immigration	1988	Cross-sectional		Refugee	Community	not specified	Giardia	Screening/surveillance
165	Montour	Absence of Loa loa microfilaremia among newly arrived congolese refugees in Texas	2017	Surveillance/screening	negative findings	Refugee	Community	2014-2016	Filarioidea	Screening/surveillance
166	Motamedi	Leishmaniasis of the face: Report of a case	2009	Case study		Refugee	Not specified	not specified	Leishmania	Individual cases
167	Mumtaz	Hepatic cystic echinococcosis: clinical characteristics and outcomes in Pakistan	2009	Cross-sectional	Refugee and locals	Refugee	Not specified	1995-2006	Echinococcus	Individual cases
168	Mutch	Tertiary paediatric refugee health clinic in Western Australia: Analysis of the first 1026 children	2012	Surveillance/screening		Refugee	Community	2006-2008	Schistosoma	Screening/surveillance
169	Nash	Treatment of Schistosoma mekongi with praziquantel: a double-blind study	1982	Other	Double blind cross over study, with treatment or placebo. Fmaily from Laos. Patients had been treated for Giardia, 1-4 months before. Hepatomegaly in 5 patients and asymptomatic in 6 patients. Othersymptoms were after treatments. Suspected that refugees were in North America	Refugee	Not specified	Not specifed	Schistosoma	Individual cases
170	Neal	Schistosomiasis--an unusual cause of ureteral obstruction: a case history and perspective	2004	Case study		Refugee	Not specified	Not specified	Schistosoma	Individual cases
171	Neumayr	Performance of the point-of-care circulating cathodic antigen (POC-CCA) urine cassette test for follow-up after treatment of S. mansoni infection in Eritrean refugees	2019	Diagnostic test validation	Assessing performance at 12 month follow up after treatment, to conclude test value for follow up screening.	Refugee	Not specified	Not specified	Schistosoma	Individual cases
172	Nicand	Genetic heterogeneity of hepatitis E virus in Darfur, Sudan, and neighboring Chad	2005	Outbreak report	Both groups tested with serology and PCR,. Phylogenetic tree. 3 loactions, 2 camps in Chad and one camp in Sudan for IDP	Refugee	Camp/centre	2004	Hepatitis E	Outbreak
						IDP	Camp/centre	2004	Hepatitis E	Outbreak
173	Ntais	Will the introduction of Leishmania tropica MON-58, in the island of Crete, lead to the settlement and spread of this rare zymodeme?	2014	Case study		Refugee	Camp/centre	2008	Leishmania	Individual cases
174	Nyamusore	Risk factors for transmission of Salmonella Typhi in Mahama refugee camp, Rwanda: a matched case-control study	2018	Case-control	Retrospective data from outbreak; 1894 suspected cases from index case. Study chose 260 cases and 770 controls.	Refugee	Camp/centre	2015-2016	Salmonella typhi	Outbreak
175	Oboth	Prevalence and clinical outcomes of Plasmodium falciparum and intestinal parasitic infections among children in Kiryandongo refugee camp, mid-Western Uganda: A cross sectional study	2019	Cross-sectional	No breakdown of the origin location for children that are infected with the pathogens of interest. Origin is for all children in the study. Infection with P.falciparum and Taenia spp, was a strong indicator for anaemia. Most patients had an infection with malaria.	Mixed	Camp/centre	2017-2018	Taenia solium	Screening/surveillance
									Giardia	Screening/surveillance
									Schistosoma	Screening/surveillance
176	Ofoezie	Patterns of infection with Schistosoma haematobium in lakeside resettlement communities at the Oyan Reservoir in Ogun State, south-western Nigeria	1997	Cross-sectional	Follow up from previous study from 1988. Abule-Titan was predominantly IDP, while Ibaro were predominantly refugees. Movements between the censuses :immigrant 1 (subjects who moved into the village between August 1990 and April/May 1991 and then remained until the end of the study); immigrant (subjects who moved in between April/May 1991 and April/May 1992); emigrant (subjects who moved out betwe…	IDP	Community	1991-1992	Schistosoma	Screening/surveillance
177	O'Neal	Neurocysticercosis among resettled refugees from Burma	2012	Case study	Patient was in refugee camp in Thailand, but presents in host nation 6 months later with symptoms. Setting not specified for host nation. All household members screened. Only son was also positive. Study also has references to other cases occurring (could be of interest)	Refugee	Not specified	Not specified	Taenia solium	Individual cases
178	O'Neal	Seroprevalence of antibodies against Taenia solium cysticerci among refugees resettled in United States	2012	Cross-sectional	Pre-departure screening, retrospective anlysis	Refugee	Mixed	2004-2008	Taenia solium	Screening/surveillance
179	Osthoff	Louse-borne relapsing fever - report of four cases in Switzerland, June-December 2015	2016	Case study	Mentions three institutions, possibly centres	Asylum seeker	Not specified	2015	Borrelia recurrentis	Individual cases
180	Paran	Chronic schistosomiasis in African immigrants in Israel: Lessons for the non-endemic setting	2019	Surveillance/screening		Refugee	Community	2011-2015	Schistosoma	Individual cases
181	Parenti	Health status of Ethiopian refugees in the United States	1987	Other	Retrospective and prospective data. TB, anaemia, syphilis found in patients but specific information not detailed	Refugee	Not specified	1980-1984	Giardia	Individual cases
									Schistosoma	Individual cases
									Taenia solium	Individual cases
182	Parish	Intestinal parasites in Southeast Asian refugee children	1985	Cross-sectional		Refugee	Not specified	1981-1982	Giardia	Screening/surveillance
183	Patamia	Geo-helminthiasis among migrants in Sicily: a possible focus for re-emerging neurocysticercosis in Europe	2017	Cross-sectional	50% of subjects from West Africa, 35% from East Africa, 8% from Asia/Middle East, 7% from unknown. All Taenia solium cases were from Eritrea or Ethiopia. Schistosoma subjects not identified by country.	Asylum seeker	Camp/centre	Not reported	Schistosoma	Individual cases
184	Paxton	Post-arrival health screening in Karen refugees in Australia	2012	Cross-sectional	Fecal sample taken including Giardia, taenia spp and others, but no breakdown given except for schistosoma	Refugee	Community	2006-2009	Schistosoma	Screening/surveillance
185	Peeters	Visceral leishmaniasis in a child infected with the human immunodeficiency virus in a non-endemic region	2011	Case study		Asylum seeker	Not specified	Not reported	Leishmania	Individual cases
186	Perea	Visceral leishmaniasis in southern Sudan	1991	Cross-sectional		IDP	Community	1989	Leishmania	Individual cases
						IDP	Community		Leishmania	Screening/surveillance
187	Poddighe	Urinary Schistosomiasis in an Adolescent Refugee from Africa: An Uncommon Cause of Hematuria and an Emerging Infectious Disease in Europe	2016	Case study		Refugee	Community	Not reported	Schistosoma	Individual cases
188	Pohl	The spectrum of care for pediatric refugees and asylum seekers at a tertiary health care facility in Switzerland in 2015	2017	Retrospective cohort		Mixed	Camp/centre	2015	Schistosoma	Individual cases
189	Posey	High prevalence and presumptive treatment of schistosomiasis and strongyloidiasis among African refugees	2007	Cross-sectional	103 positive for both infections	Refugee	Community	2004	Schistosoma	Screening/surveillance
				Retrospective cohort	21 positive for both infections	Refugee	Not specified	Not reported	Schistosoma
190	Qazi	Q-fever in a refugee after exposure to a central New York State livestock farm	2016	Case study		Refugee	Community	2014	Coxiella burnetii	Individual cases
191	Rab	Cutaneous leishmaniasis: iso-enzyme characterisation of Leishmania tropica	1997	Prospective cohort	Patients with suspected Leishmania referred to National Institute of Health	Refugee	Community	Not reported	Leishmania	Individual cases
192	Ralli	Assessment of SARS-CoV-2 infection through rapid serology testing in the homeless population in the City of Rome, Italy. Preliminary results	2020	Cross-sectional	Homeless people. 114 patients from Europe, 29 from Africa, 18 from North or South America and 12 from Asia. Difficult to interpret exact numbers from Figure 2.	IDP	Community	2020	SARS CoV-2	Screening/surveillance
193	Raman	Matching health needs of refugee children with services: how big is the gap	2009	Surveillance/screening	Routine tests performed in refugee children at three clinics. Details of number of children who received screening of each not given (given in percentages). I worked out approximately how many were tested from total and percentage and applied the over all prevalence.	Refugee	Community	2005	Schistosoma	Individual cases
194	Raoult	Outbreak of epidemic typhus associated with trench fever in Burundi	1998	Outbreak report	Field study of two sites close to camps	IDP	Camp/centre	1997	Rickettsia spp.	Individual cases
				Surveillance/screening	National surveillance	IDP	Camp/centre	1997	Rickettsia spp.	Screening/surveillance
195	Ravensbergen	High Prevalence of Infectious Diseases and Drug-Resistant Microorganisms in Asylum Seekers Admitted to Hospital: No Carbapenemase Producing Enterobacteriaceae until September 2015	2016	Surveillance/screening	Results from screening of 273 refugees. No mention of specific country of origin for pathogens of interest. Countries entered were specifically listed. Otherwise just detailed as Other(Asia), Other(Africa) etc.	Refugee		2014-2015	Borrelia recurrentis	Individual cases
									Leishmania	Individual cases
									Schistosoma	Individual cases
196	Redditt	Outbreak of SARS-CoV-2 infection at a large refugee shelter in Toronto, April 2020: a clinical and epidemiologic descriptive analysis	2020	Outbreak report		Refugee	Camp/centre	2020	SARS CoV-2	Outbreak
197	Redditt	Health status of newly arrived refugees in Toronto, Ont: Part 1: infectious diseases	2015	Surveillance/screening	Specialised refugee care clinic. All patients would have presented with symptoms. Only African refugees tested for Schistosoma. 194 patients from "other" countries, that may include African region	Refugee	Not specified	2011-2014	Schistosoma	Individual cases
					No details of country of origin				Giardia	Individual cases
198	Relić	Intestinal parasitosis in asylum seekers from the middle east and South Asia	2018	Cross-sectional	Refugees also from Syria and Afghanistan but did not test positive for Giardia	Refugee	Camp/centre	2013-2014	Giardia	Screening/surveillance
199	Richter	Severe liver fibrosis caused by Schistosoma mansoni: Management and treatment with a transjugular intrahepatic portosystemic shunt	2015	Case study		Refugee			Schistosoma	Individual cases
200	Richter	Cystic echinococcosis in unaccompanied minor refugees from Afghanistan and the Middle East to Germany, July 2016 through June 2017	2019	Surveillance/screening	22 cases overall identified. However, only 10 cases were identified in unaccompanied minor refugees (UMR), of which the most information was provided. 3 cases were from the "Balkans" I entered Eastern Europe. One specific case that led to the screening of UMR, adolescent from Lebanon, with symptoms of nausea, tachycardia and dyspnea. Treated surgically and with medication. (Not sure if he was inc…	Refugee	Not specified	2016-2017	Echinococcus	Screening/surveillance
201	Rodríguez-Morales	Arboviral diseases among internally displaced people of Neiva, Colombia, 2015-2017	2019	Surveillance/screening	Very short paper, not much detail. Population change data between years not given. Total IDP population used. Refers to numbers as "tip of the iceberg" due to IDPs beign neglected in terms of research and awareness of disease by physicians. Improvement of healthcare should be considered, with health coverage and equity.	IDP	Not specified	2015-2017	Chikungunya	Individual cases
									Dengue	Individual cases
									Zika	Individual cases
202	Rowland	An outbreak of cutaneous leishmaniasis in an Afghan refugee settlement in north-west Pakistan	1999	Outbreak report	Used 3 techniques and diagnosed patients at random. Only 100 were asked to diagnostic validation. 100 slides assessed. 36 positive, 50 negative slides selected and cultured, 14 negative slides underwent PCR diagnosis.	Refugee	Camp/centre	1997	Leishmania	Outbreak
203	Saab	Diagnosis of cutaneous leishmaniasis: Why punch when you can scrape?	2015	Diagnostic test validation	Authors tested the difference between invasive biopsies and scrapings that were tested as drops or smears.	Refugee	Camp/centre	Not specified	Leishmania	Individual cases
204	Sahlas	Out of Africa	2002	Case study	Initially diagnosed with Toxoplasma, but found negative with PCR. Patients symptoms continued to worsen throughout the course of diagnosis.	Refugee	Not specified	Not specified	Trypanosomes	Individual cases
205	Saroufim	Ongoing Epidemic of Cutaneous Leishmaniasis among Syrian Refugees, Lebanon	2014	Outbreak report	Not sure how many people were actually diagnosed. i.e. the whole study population or a percentage..Three groups: Diagnosed and receiving treatment, diagnosed and awaiting treatment and not diagnosed. Study provides data only on last group (not diagnosed).	Refugee	Camp/centre	2012	Leishmania	Outbreak
206	Schmid	Multiple Organ Failure in a Young Asylum-Seeker	2017	Case study		Asylum seeker	Community	Not specified	Borrelia recurrentis	Individual cases
207	Schroeder	Sequential disseminated tuberculosis and toxoplasmosis in a Haitian refugee	1984	Case study		Refugee	Camp/centre	1982	Toxoplasma gondii	Individual cases
208	Schweickert	Fatal disseminated toxoplasmosis with congenital transmission in an African migrant	2008	Case study		Refugee	Camp/centre	Not specified	Toxoplasma gondii	Individual cases
209	Sencan	Assessment of HAV and HEV seroprevalence in children living in post-earthquake camps from DÃ¼zce, Turkey	2004	Cross-sectional		IDP	Camp/centre	1999	Hepatitis E	Screening/surveillance
210	Seybolt	Diagnostic evaluation of newly arrived asymptomatic refugees with eosinophilia	2006	Surveillance/screening		Refugee	Camp/centre	1998 -2002	Giardia	Screening/surveillance
									Schistosoma	Screening/surveillance
									Filarioidea	Screening/surveillance
211	Sheikh	The epidemiology of health conditions of newly arrived refugee children: A review of patients attending a specialist health clinic in Sydney	2009	Surveillance/screening		Refugee	Community	May 2005 and December 2006	Schistosoma	Screening/surveillance
212	Shen	Tissue parasitic helminthiases are prevalent at Cheongjin, North Korea	2007	Cross-sectional		Mixed	Community	2004	Taenia solium	Screening/surveillance
213	Shorter	Fever and urticaria in an African refugee	2006	Case study		Refugee	Camp/centre	Not specified	Schistosoma	Screening/surveillance
214	Spicher	Peritoneal schistosomiasis: an unusual laparoscopic finding	2004	Case study		Refugee	Camp/centre	Not specified	Schistosoma	Individual cases
215	Stehr-Green	Trichinosis in Southeast Asian refugees in the United States	1986	Surveillance/screening		Refugee	Camp/centre	1975-1984	Trichinella	Screening/surveillance
216	Storer	Cutaneous leishmaniasis in Afghani refugees	2005	Case series		Refugee	Camp/centre	Not specified	Leishmania	Individual cases
217	Sulaiman	An outbreak of cutaneous leishmaniasis among a displaced population in North Sudan: Review of cases	2019	Outbreak report		IDP	Camp/centre	2013	Leishmania	Outbreak
218	Sulekova	Occurrence of intestinal parasites among asylum seekers in Italy: A cross-sectional study	2018	Cross-sectional		Asylum seeker	Camp/centre	2017	Giardia	Screening/surveillance
									Schistosoma	Screening/surveillance
219	Sullivan	Seroepidemiologic study of giardiasis patients and high-risk groups in a midwestern city in the United States	1987	Prospective cohort		Refugee	Camp/centre	1975 - 1977	Giardia	Screening/surveillance
220	Swanson	Albendazole therapy and enteric parasites in United States-bound refugees	2012	Retrospective cohort		Refugee	Camp/centre	1993 - 2007	Giardia	Screening/surveillance
									Schistosoma	Screening/surveillance
221	Tappe	Brain and lung metastasis of alveolar echinococcosis in a refugee from a hyperendemic area	2008	Case study		Refugee	Camp/centre	2007	Echinococcus	Individual cases
222	Taylor	Application of DNA hybridization techniques in the assessment of diarrheal disease among refugees in Thailand	1988	Prospective cohort		Refugee	Camp/centre	1985	Giardia	Screening/surveillance
									Cryptosporidia	Screening/surveillance
									Salmonella typhi	Screening/surveillance
223	Taylor	Typhoid fever in the Basque Refugee Camp	1937	Case series		Refugee	Camp/centre	1937	Salmonella typhi	Individual cases
224	Temcharoen	A survey on intestinal parasitic infections in Laotian refugees at Ubon Province, northeastern Thailand, with special reference to schistosomiasis	1979	Cross-sectional		Refugee	Camp/centre	1978	Giardia	Screening/surveillance
									Schistosoma	Screening/surveillance
225	Theuring	Screening for infectious diseases among unaccompanied minor refugees in Berlin, 2014-2015	2016	Surveillance/screening		Refugee	Camp/centre	2014-2015	Giardia	Screening/surveillance
									Schistosoma	Screening/surveillance
226	Thomson	Investigation of hepatitis E outbreak among refugees - Upper Nile, South Sudan, 2012-2013	2013	Outbreak report		Refugee	Camp/centre	2012 - 2013	Hepatitis E	Outbreak
				Cross-sectional		Refugee	Camp/centre
227	Tiong	Health issues in newly arrived African refugees attending general practice clinics in Melbourne	2006	Surveillance/screening		Refugee	Community	2005	Schistosoma	Screening/surveillance
								2005	Cryptosporidia	Screening/surveillance
								2005	Giardia	Screening/surveillance
228	Tittle	Health screening of Indochinese refugee children	1982	Cross-sectional		Refugee	Community	Not specified	Giardia	Screening/surveillance
229	Turunen	COVID-19 outbreak at a reception centre for asylum seekers in Espoo, Finland	2021	Outbreak report		Asylum seeker	Camp/centre	2020	SARS CoV-2	Outbreak
230	Ul Haq	Prevalence of giardia intestinalis and hymenolepis nana in afghan refugee population of mianwali district, pakistan	2015	Cross-sectional		Refugee	Camp/centre	2007-2009	Giardia	Individual cases
231	Um	Seroprevalence of scrub typhus, murine typhus and spotted fever groups in North Korean refugees	2021	Cross-sectional		Refugee	Not specified	2019	Rickettsia spp.	Screening/surveillance
232	Van Enter	Seroprevalence of toxoplasma gondii infection in refugee and migrant pregnant women along the Thailand-myanmar border	2017	Cross-sectional		Refugee	Camp/centre	2014-2015	Toxoplasma gondii	Screening/surveillance
233	Van Kesteren	Cutaneous leishmaniasis in syrian refugee children: A case series	2020	Case series		Refugee	Not specified	2016	Leishmania	Individual cases
234	Varkey	Intestinal parasitic infection among new refugees to Minnesota	2007	Surveillance/screening		Refugee	Not specified	1996-2001	Schistosoma	Screening/surveillance
									Giardia	Screening/surveillance
235	Volkman	Schistosoma serology after praziquantel treatment of Schistosoma infection in refugee children resettled in Australia: A retrospective analysis	2020	Retrospective cohort		Refugee	Not specified	2005-2014	Schistosoma	Screening/surveillance
236	Watts	Association between parasitic infections and tuberculin skin test results in refugees	2017	Cross-sectional		Refugee	Not specified	1995-2012	Schistosoma	Screening/surveillance
									Filarioidea	Screening/surveillance
									Giardia	Screening/surveillance
237	Wiesenthal	Intestinal parasites in Southeast-Asian refugees. Prevalence in a community of Laotians	1980	Surveillance/screening		Refugee	Not specified	1979	Giardia	Screening/surveillance
238	Williams	Screening for infection in unaccompanied asylum-seeking children and young people	2020	Surveillance/screening		Asylum seeker	Not specified	2016-2018	Schistosoma	Screening/surveillance
									Giardia	Screening/surveillance
239	Wilting	Louse-borne relapsing fever (Borrelia recurrentis) in asylum seekers from Eritrea, the Netherlands, July 2015	2015	Case study	Both cases suffered Jarisch-Herxheimer reaction	Asylum seeker	Camp/centre	2015	Borrelia recurrentis	Individual cases
240	Wollina	Cutaneous leishmaniasis â€“ A case series from Dresden	2018	Case series	All cases identified since 2013. 4 of 5 cases were from the same family	Refugee	Not specified	2001-2017	Leishmania	Individual cases
241	Yangco	A survey of filariasis among refugees in South Florida	1984	Cross-sectional	0 cases in SE Asian refugees, though Haitian migrants were also tested	Refugee	Community	1981-1982	Filarioidea	Screening/surveillance
242	Yasar	Typhoid Fever Accompanied With Hematopoetic Lymphohistiocytosis and Rhabdomyolysis in a Refugee Child	2019	Case study		Refugee	Not specified	Not specified	Salmonella typhi	Individual cases
243	Yasin	First case of pulmonary hydatid cyst in a pregnant syrian refugee woman in malaysia	2021	Case study		Refugee	Not specified	Not specified	Echinococcus	Individual cases
244	Yauba	Urinary schistosomiasis in Boko Haram-related internally displaced Nigerian children	2018	Cross-sectional		IDP	Camp/centre	2014-2015	Schistosoma	Screening/surveillance
245	Yeaney	Case 163: Solitary neurocysticercosis	2010	Case study	Patient had seizures but was otherwise asymptomatic	Refugee	Not specified	Not specified	Taenia solium	Individual cases
246	Yentur Doni	Cutaneous Leishmaniasis due to Three Leishmania Species Among Syrian Refugees in Sanliurfa, Southeastern Turkey	2020	Prospective cohort		Refugee	Mixed	2015-2017	Leishmania	Individual cases
247	Yildirim	Wars do not kill only with guns: A case of rabies in a Syrian refugee	2017	Case study		Refugee	Not specified	Not specified	Rabies	Individual cases
248	Zahedi	Pleuritic chest pain in a young asylum seeker	2020	Case study		Asylum seeker	Not specified	Not specified	Echinococcus	Individual cases
249	Zambrano	Unresolved Splenomegaly in Recently Resettled Congolese Refugees - Multiple States, 2015-2018	2018	Retrospective cohort		Refugee	Mixed	2015-2017	Schistosoma	Screening/surveillance
250	Zhao	Therapeutic apheresis using a mononuclear cell program to lower the microfilaria burden of a 23-year-old African woman with loiasis	2017	Case study		Refugee	Not specified	Not specified	Filarioidea	Individual cases
251	Zijlstra	Direct agglutination test for diagnosis and sero- epidemiological survey of kala-azar in the Sudan	1991	Diagnostic test validation		IDP	Camp/centre	1990-1991	Leishmania	Outbreak
				Cross-sectional
252	Zijlstra	Kala-azar in displaced people from southern Sudan: Epidemiological, clinical and therapeutic findings	1991	Outbreak report		IDP	Camp/centre	1989-1990	Leishmania	Outbreak
				Case-control
253	Ahmed	Filariasis in Mirpur area of Dhaka city	1986	Cross-sectional		Refugee	Camp/centre	1983	Filarioidea	Screening/surveillance
254	Newman	Hematuria in two school-age refugee brothers from Africa	1999	Case series		Refugee	Community	not specified	Schistosoma	Individual cases
255	Summer	Hematuria in children due to schistosomiasis in a nonendemic setting	2006	Case series		Refugee	Community	not specified	Schistosoma	Individual cases
256	Abu Mourad	Palestinian refugee conditions associated with intestinal parasites and diarrhoea: Nuseirat refugee camp as a case study	2004	Cross-sectional		IDP	Camp/centre	2001	Giardia	Screening/surveillance
257	Gozalbo	Assessment of the Nutritional Status, Diet and Intestinal Parasites in Hosted Saharawi Children	2020	Cross-sectional		Refugee	Camp/centre	2016-2017	Giardia	Screening/surveillance
258	Hershko	Medical problems in Ethiopian refugees airlifted to Israel: Experience in 131 patients admitted to a general hospital	1986	Surveillance/screening		Refugee	Community	1984-1985	Salmonella typhi	Individual cases
									Schistosoma	Individual cases
									Giardia	Individual cases
259	Khachfe	Effect of leishmaniasis on the performance of elementary school students: A case study among syrian refugees in some bekaa (lebanon) area schools	2019	Other	references data from MoH	Refugee	Camp/centre	2016-2017	Leishmania	Screening/surveillance
260	Ozbilgin	Refugees at the Crossroads of Continents: A Molecular Approach for Cutaneous Leishmaniasis Among Refugees in Turkey	2020	Retrospective cohort		Refugee	Community	2012-2016	Leishmania	Individual cases
261	Ahmed	Hepatitis E Virus Outbreak among Tigray War Refugees from Ethiopia, Sudan	2022	Outbreak report		Refugee	Camp/centre	2021	Hepatitis E	Outbreak
262	Ahmed	First report of epidemic dengue fever and malaria co-infections among internally displaced persons in humanitarian camps of North Darfur, Sudan	2021	Outbreak report		IDP	Camp/centre	2019	Dengue	Outbreak
263	Aksin	Comparison of obstetric and infectious results among Syrian pregnant women	2021	Case-control		Refugee	Community	2020	Toxoplasma gondii	Screening/surveillance
264	Al-Hatamleh	Experiences and perceptions of COVID-19 infection and vaccination among Palestinian refugees in Jerash camp and Jordanian citizens: a comparative cross-sectional study by face-to-face interviews	2022	Cross-sectional		Refugee	Camp/centre	2021-2022	SARS CoV-2	Individual cases
265	Alawa	Knowledge and perceptions of COVID-19, prevalence of pre-existing conditions and access to essential resources in Somali IDP camps: a cross-sectional study	2021	Cross-sectional		IDP	Camp/centre	2020	Dengue	Individual cases
266	Altare	COVID-19 epidemiology and changes in health service utilization in Azraq and Zaatari refugee camps in Jordan: A retrospective cohort study	2022	Retrospective cohort		Refugee	Camp/centre	2020-2021	SARS CoV-2	Screening/surveillance
267	Altare	COVID-19 epidemiology and changes in health service utilization in Uganda's refugee settlements during the first year of the pandemic	2022	Surveillance/screening		Refugee	Camp/centre	2020-2021	SARS CoV-2	Screening/surveillance
268	Altinel	How to Predict the Diagnosis of Cutaneous Leishmaniasis in a Non-Endemic Region	2022	Retrospective cohort		Refugee	Not specified	2010-2017	Leishmania	Individual cases
269	Armitage	Description and evaluation of a pathway for unaccompanied asylum-seeking children	2022	Surveillance/screening		Asylum seeker	Community	2016-2019	Schistosoma	Screening/surveillance
									Giardia	Screening/surveillance
270	Aro	Hospital admissions of refugees, asylum seekers and undocumented migrants: Ten-year retrospective study	2021	Surveillance/screening		Mixed	Not specified	2010-2020	Echinococcus	Screening/surveillance
									Schistosoma	Screening/surveillance
									Leishmania	Screening/surveillance
									Toxoplasma gondii	Screening/surveillance
271	Azlin	First case of pulmonary hydatid cyst in a pregnant Syrian refugee woman in Malaysia	2021	Case study		Refugee	Not specified	na	Echinococcus	Individual cases
272	Baggio	Equity in access to COVID-19 testing for undocumented migrants and homeless persons during the initial phase of the pandemic	2021	Cross-sectional		Mixed	Community	2019-2020	SARS CoV-2	Screening/surveillance
273	Balakrishnan	Impact of COVID-19 on migrants and refugees	2021	Case study		Refugee	Camp/centre	2019	SARS CoV-2	Individual cases
274	Bergevin	Medical check-up of newly arrived unaccompanied minors: A dedicated pediatric consultation service in a hospital	2021	Surveillance/screening		Asylum seeker	Not specified	2017-2018	Schistosoma	Screening/surveillance
275	Binga	Use of rivers' water, inadequate hygiene, and sanitation as exposure of internally displaced persons (IDPs) to urogenital schistosomiasis and soil-transmitted helminthiasis in Jalingo Local Government Area (LGA), Taraba State, Nigeria	2022	Cross-sectional		IDP	Camp/centre	2021	Schistosoma	Screening/surveillance
276	Bojorquez-Chapela	The impact of the COVID-19 pandemic among migrants in shelters in Tijuana, Baja California, Mexico	2022	Cross-sectional		Mixed	Camp/centre	2020-2021	SARS CoV-2	Screening/surveillance
277	Bustamante	Screening for parasites in migrant children	2022	Cross-sectional	retrospective	Refugee	Mixed	2014-2018	Schistosoma	Screening/surveillance
									Giardia	Screening/surveillance
278	Bustamante	Toxocariasis in migrant children: A 6 years' experience in a reference pediatric unit in Spain	2022	Surveillance/screening		Refugee	Mixed	2014 - 2018	Schistosoma	Screening/surveillance
									Giardia	Screening/surveillance
279	Carreras-Abad	Health and Vaccination Status of Unaccompanied Minors After Arrival in a European Border Country: A Cross-sectional Study (2017-2020)	2022	Retrospective cohort		Refugee	Camp/centre	2017-2020	Taenia solium	Screening/surveillance
									Giardia	Screening/surveillance
									Schistosoma	Screening/surveillance
									Filarioidea	Screening/surveillance
280	Cortier	Health status and healthcare trajectory of vulnerable asylum seekers hosted in a French Reception Center	2022	Surveillance/screening		Asylum seeker	Camp/centre	2018	Schistosoma	Screening/surveillance
281	da Costa e Silva	Hepatitis A and E among immigrants and refugees in Central Brazil	2022	Cross-sectional		Refugee	Community	2019-2020	Hepatitis E	Screening/surveillance
282	da Silva	Migration in times of pandemic: SARS-CoV-2 infection among the Warao indigenous refugees in Belem, Para, Amazonia, Brazil	2021	Cross-sectional		Refugee	Community	2020-2021	SARS CoV-2	Screening/surveillance
283	Debus	Case Report: Local Treatment of a Leishmania tropica Infection in a Syrian Child with a Novel Filmogenic Preparation of Pharmaceutical Sodium Chlorite (LeiProtectÂ®)	2022	Case study		Asylum seeker	Not specified	2019	Leishmania	Individual cases
284	Desai	Viral Hepatitis E Outbreaks in Refugees and Internally Displaced Populations, sub-Saharan Africa, 2010â€“2020	2022	Other	Review	Mixed	Camp/centre	2010-2020	Hepatitis E	Outbreak
285	Dressler	Epidemiological analysis of 3,219 COVID-19 outbreaks in the state of Baden-Wuerttemberg, Germany	2021	Outbreak report		Asylum seeker	Not specified	2020	SARS CoV-2	Outbreak
286	Evbuomwan	Survey of intestinal parasitism among schoolchildren in internally displaced persons camp, Benin City, Nigeria	2022	Cross-sectional		IDP	Camp/centre	2018	Giardia	Screening/surveillance
287	Fabris	SARS-CoV-2 Among Migrants Recently Arrived in Europe From Low- and Middle-Income Countries: Containment Strategies and Special Features of Management in Reception Centers	2021	Outbreak report		Refugee	Camp/centre	2020	SARS CoV-2	Outbreak
288	Geleto	Epidemiology of soil-transmitted helminthiasis and associated malnutrition among under-fives in conflict affected areas in southern Ethiopia	2022	Cross-sectional		IDP	Not specified	2020-2021	Schistosoma	Screening/surveillance
289	Gignoux	Seroprevalence of SARS-CoV-2 antibodies and retrospective mortality in a refugee camp, Dagahaley, Kenya	2021	Cross-sectional		IDP	Camp/centre	2021	SARS CoV-2	Outbreak
290	Gumisiriza	Risk factors for nodding syndrome and other forms of epilepsy in northern uganda: A case-control study	2021	Case-control		IDP	Camp/centre	2016-2017	Filarioidea	Individual cases
291	Hammoud	The Burden of Communicable Diseases in Lebanon: Trends in the Past Decade	2022	Outbreak report	This paper details communicable diseases from 2010-2019. Only leishmania is eligible. Figure 2 shows the number of cases also from 2014, but details are only provided for 2013, of how many cases were refugees.	Refugee	Not specified	2013	Leishmania	Outbreak
292	Hanapi	Prevalence of anti-Leptospira antibodies and associated risk factors in the Malaysian refugee communities	2021	Cross-sectional		Refugee	Community	2019-2020	Leptospira spp.	Screening/surveillance
293	Hansu	Comparison of the Toxoplasma Seroprevalence Rates in Syrian Refugee Pregnant Women and Turkish Pregnant Women	2021	Retrospective cohort		Refugee	Not specified	2012-2021	Toxoplasma gondii	Screening/surveillance
								2012-2022	Toxoplasma gondii	Screening/surveillance
294	Hoekstra	Sensitive Diagnosis and Post-Treatment Follow-Up of Schistosoma mansoni Infections in Asymptomatic Eritrean Refugees by Circulating Anodic Antigen Detection and Polymerase Chain Reaction	2022	Outbreak report		Refugee	Not specified	Not specified	Schistosoma	Screening/surveillance
295	Hongsermeier-Graves	Structural vulnerability among patients with HIV and SARS-CoV-2 Co-infection: descriptive case series from the U.S. Midwest	2022	Case series		Refugee	Not specified	2020	SARS CoV-2	Individual cases
296	Johnson-Agbakwu	Severe acute respiratory syndrome coronavirus 2: a canary in the coal mine for public safety net hospitals	2021	Cross-sectional		Refugee	Not specified	2020	SARS CoV-2	Screening/surveillance
297	Kalani	Covid-19 health care for afghan refugees as a minor ethnicity in iran	2021	Case-control		Refugee	Not specified	2020	SARS CoV-2	Individual cases
298	Kheirallah	Exploring the Mental, Social, and Lifestyle Effects of a Positive COVID-19 Infection on Syrian Refugees in Jordan: A Qualitative Study	2022	Other	Qualitative mental health study	Refugee	Mixed	2020-2021	SARS CoV-2	Outbreak
299	Knust	Enhancing Respiratory Disease Surveillance to Detect COVID-19 in Shelters for Displaced Persons, Thailand-Myanmar Border, 2020-2021	2022	Surveillance/screening	Also Outbreak reports	Refugee	Camp/centre	2020-2021	SARS CoV-2	Outbreak
300	Kondilis	The impact of the COVID-19 pandemic on refugees and asylum seekers in Greece: A retrospective analysis of national surveillance data from 2020	2021	Surveillance/screening		Mixed	Mixed	2020	SARS CoV-2	Outbreak
301	Kumar	Health of Asylees Compared to Refugees in the United States Using Domestic Medical Examination Data, 2014-2016: A Cross-Sectional Analysis	2021	Cross-sectional		Refugee	Not specified	2014-2016	Schistosoma	Screening/surveillance
302	Lemieux	Cutaneous leishmaniasis in travellers and migrants: a 10-year case series in a Canadian reference centre for tropical diseases	2022	Case series		Refugee	Not specified	2008-2018	Leishmania	Individual cases
303	Mazhar	An outbreak of acute jaundice syndrome (AJS) among the Rohingya refugees in Coxâ€™s Bazar, Bangladesh: Findings from enhanced epidemiological surveillance	2021	Surveillance/screening		Refugee	Camp/centre	2018	Leptospira spp.	Individual cases
304	Mellou	A COVID-19 outbreak among migrants in a hosting facility in Greece, April 2020	2022	Outbreak report		Refugee	Camp/centre	2020	SARS CoV-2	Screening/surveillance
305	Müller	Intestinal parasites in stool testing among refugees at a primary care clinic in Toronto, Canada	2022	Surveillance/screening		Mixed	Community	2011-2016	Schistosoma	Screening/surveillance
									Giardia	Screening/surveillance
306	Nyakarahuka	Crimean-Congo Hemorrhagic Fever Outbreak in Refugee Settlement during COVID-19 Pandemic, Uganda, April 2021	2022	Case study		Refugee	Camp/centre	2021	Crimean-Congo hemorrhagic fever	Individual cases
307	Palacios	Coronavirus Disease 2019 Burden Among Unaccompanied Minors in US Custody	2022	Outbreak report		Refugee	Camp/centre	2020	SARS CoV-2	Outbreak
308	Pham	Assessing the impact of the COVID-19 pandemic among Venezuelan refugees and migrants in Colombia using respondent-driven sampling (RDS)	2022	Cross-sectional		Refugee	Community	2020	SARS CoV-2	Individual cases
309	Prodanuk	Social vulnerability and COVID-19: A call to action for paediatric clinicians	2021	Case study		Refugee	Community	Not specified	SARS CoV-2	Individual cases
310	Rahim	The impact of the disease early warning system in responding to natural disasters and conflict crises in Pakistan	2010	Surveillance/screening	Reporting of implemented surveillance system during disasters	IDP	Not specified	2008-2009	Crimean-Congo hemorrhagic fever	Individual cases
									Dengue	Individual cases
311	Sharov	SARS-CoV-2 spread in different biosocial strata in Russia in 2020: Groups of risk and victimised groups	2021	Surveillance/screening		Refugee	Camp/centre	2020	SARS CoV-2	Screening/surveillance
313	Sisti	Covid-19 impact in the italian reception system for migrants during the nationwide lockdown: A national observational study	2021	Other	Observational	Refugee	Camp/centre	2020	SARS CoV-2	Individual cases
314	Tamarozzi	Prospective cohort study using ultrasonography of Schistosoma haematobiumâ€“infected migrants	2021	Prospective cohort		Asylum seeker	Not specified	2018-2019	Schistosoma	Screening/surveillance
315	Tambuzzi	A Pilot COVID-19 Surveillance Program at the Zendrini Center in Milan (Italy) for Unaccompanied Foreign Minors	2022	Surveillance/screening	neg result	Asylum seeker	Camp/centre	2021	SARS CoV-2	Screening/surveillance
316	Tolunay	Evaluation of Clinical Findings and Treatment Results of Coronavirus Disease 2019 (COVID-19) in Pediatric Cancer Patients: A Single Center Experience	2022	Other	retrospective observational	Refugee	Community	2020-2021	SARS CoV-2	Individual cases
317	Vallejo-Janeta	COVID-19 outbreaks at shelters for women who are victims of gender-based violence from Ecuador	2021	Surveillance/screening		Refugee	Camp/centre	2020	SARS CoV-2	Screening/surveillance
318	Van Boetzelaer	Health conditions of migrants, refugees and asylum seekers on search and rescue vessels on the central Mediterranean Sea, 2016-2019: A retrospective analysis	2022	Surveillance/screening		Mixed	Camp/centre	2016-2019	Salmonella typhi	Screening/surveillance
319	Wamala	Epidemiological characterization of COVID-19 in displaced populations of South Sudan	2022	Cross-sectional		IDP	Camp/centre	2020-2021	SARS CoV-2	Screening/surveillance
320	Webster	Cross-Sectional Assessment of the Association of Eosinophilia with Intestinal Parasitic Infection in U.S.-Bound Refugees in Thailand: Prevalent, Age Dependent, but of Limited Clinical Utility	2022	Cross-sectional		Refugee	Camp/centre	2012-2013	Cryptosporidia	Screening/surveillance
									Giardia	Screening/surveillance
321	Yan	A four-generation family transmission chain of COVID-19 along the China-Myanmar border in October to November 2021	2022	Case series		Refugee	Not specified	2021	SARS CoV-2	Individual cases
322	Zhang	Discrimination and Stress Among Asian Refugee Populations During the COVID-19 Pandemic: Evidence from Bhutanese and Burmese Refugees in the USA	2022	Cross-sectional		Refugee	Community	2020	SARS CoV-2	Individual cases
323	Zöllkau	Hepatitis E, Schistosomiasis and Echinococcosisâ€“Prevalence in a Cohort of Pregnant Migrants in Germany and Their Influence on Fetal Growth Restriction	2022	Cross-sectional		Refugee	Community	2017-2018	Hepatitis E	Screening/surveillance
									Echinococcus	Screening/surveillance
									Schistosoma	Screening/surveillance
324	Johnston	The health of newly arrived refugees to the Top End of Australia: results of a clinical audit at the Darwin Refugee Health Service	2012	Surveillance/screening		Refugee	Not specified	2009-2010	Schistosoma	Screening/surveillance
325	McDowell	Neurocysticercosis - Two Australian cases	1990	Case study		Refugee	Community	1989	Taenia solium	Individual cases
326	Southwood	Hepatosplenic schistosomiasis in a South-East Asian refugee child in South Australia	1983	Case study		Refugee	Community	1982	Schistosoma	Individual cases
327	Samuda	Vietnamese child health in a Hong Kong closed camp	1988	Cross-sectional		Refugee	Camp/centre	1986	Giardia	Screening/surveillance
328	Persson	Intestinal parasites in refugees and asylum seekers entering the Stockholm area, 1987-88: Evaluation of routine stool screening	1994	Surveillance/screening		Mixed	Not specified	1987-88	Schistosoma	Screening/surveillance
									Giardia	Screening/surveillance
									Taenia solium	Screening/surveillance
329	Barbier	Susceptibility to human cutaneous leishmaniasis and HLA, Gm, Km markers	1987	Case-control		Refugee	Community	1977- (1987?)	Leishmania	Individual cases
330	Franke	Medical evaluation of Indochinese refugees conditions to consider	1982	Cross-sectional		Refugee	Community	1979 - (1982?)	Giardia	Screening/surveillance
331	Bedard	Magnitude of Giardia cases among refugees, adoptees and immigrants in Monroe County, New York, 2003-2013	2016	Surveillance/screening		Refugee	Not specified	2003-2013	Giardia	Individual cases
332	Enkelmann	"Epidemiological trends of notified human brucellosis in Germany, 2006-2018	2020	Surveillance/screening		Asylum seeker	Not specified	2014-2018	Brucella spp.	Screening/surveillance
333	Khan	Recent downhill course of COVID-19 at Rohingya refugee camps in Bangladesh: Urgent action solicited,2021	2021	Outbreak report		Refugee	Camp/centre	2020-2021	SARS CoV-2	Outbreak
334	Lowther	HIV/AIDS and associated conditions among HIV-infected refugees in Minnesota, 2000–2007	2012	Surveillance/screening		Refugee	Community	2000-2007	Toxoplasma gondii	Screening/surveillance
									Cryptosporidia	Screening/surveillance
									Schistosoma	Screening/surveillance
									Giardia	Screening/surveillance
335	Harkensee	Health needs of accompanied refugee and asylum-seeking children in a UK specialist clinic	2021	Surveillance/screening	negative results	Mixed	Community	2018-2020	Schistosoma	Screening/surveillance
336	Sharara	War and Infectious Diseases: Challenges of the Syrian Civil War	2014	Surveillance/screening		Refugee	Not specified	2011-2014	Leishmania	Screening/surveillance
									Salmonella typhi	Screening/surveillance
337	CDC	Imported dracunculiasis--United States, 1995 and 1997. MMWR Morb Mortal Wkly Rep	1998	Case series		Refugee	Not specified	1995-1997	Filarioidea	Individual cases
339	Teshale	Evidence of Person-to-Person Transmission of Hepatitis E Virus during a Large Outbreak in Northern Uganda	2010	Outbreak report		IDP	Not specified	2007-2008	Hepatitis E	Outbreak
340	Isaäcson	An outbreak of hepatitis E in Northern Namibia, 1983	2000	Outbreak report		Refugee	Community	1983	Hepatitis E	Outbreak
341	Zwi	Screening and primary care access for newly arrived paediatric refugees in regional Australia: A 5 year cross-sectional analysis (2007-12)	2016	Cross-sectional		Refugee	Not specified	2007-2012	Schistosoma	Screening/surveillance
342	Chaves	Screening practices for infectious diseases among Burmese refugees in Australia	2009	Retrospective cohort		Refugee	Mixed	2004-2008	Schistosoma	Screening/surveillance
343	Saikal	Skin disease profile of Syrian refugees in Jordan: a field-mission assessment	2020	Cross-sectional		Refugee	Camp/centre	2018-2019	Leishmania	Individual cases
344	Guthmann	A Large Outbreak of Hepatitis E among a Displaced Population in Darfur, Sudan, 2004: The Role of Water Treatment Methods, Clinical Infectious Diseases	2006	Other	Case control and retrospective cohort	IDP	Camp/centre	2004	Hepatitis E	Outbreak
345	Steele	The sero-prevalence of antibodies to trypanosoma cruzi in Latin American refugees and immigrants to Canada	2007	Cross-sectional		Refugee	Community	Not specified	Trypanosomes	Screening/surveillance
346	Ekdahl	Imported giardiasis: impact of international travel, immigration, and adoption	2005	Retrospective cohort		Refugee	Not specified	1997-2003	Giardia	Screening/surveillance
347	Caruana	Undiagnosed and Potentially Lethal Parasite Infections Among Immigrants and Refugees in Australia	2006	Cross-sectional		Refugee	Community	2000	Schistosoma	Individual cases
									Giardia	Individual cases
348	Lurio	Intestinal parasites in Cambodians: comparison of diagnostic methods used in screening refugees with implications for treatment of populations with high rates of infestation	1991	Diagnostic test validation		Refugee	Community	1981-1987	Giardia	Screening/surveillance
349	Beltrame	The hidden epidemic of schistosomiasis in recent African immigrants and asylum seekers to Italy	2017	Surveillance/screening		Refugee	Community	2014-2016	Schistosoma	Screening/surveillance
350	Quandelacy	Prevalence of untreated schistosomiasis among Sudanese refugees: “the lost boys of Sudan” in the United States	2010	Cross-sectional	Same cohort as Posey et al. But later years...	Refugee	Community	2005-2008	Schistosoma	Screening/surveillance
351	Koçarslan	Clinical and histopathological characteristics of cutaneous Leishmaniasis in Sanliurfa City of Turkey including Syrian refugees	2013	Retrospective cohort		Refugee	Not specified	Not specified	Leishmania	Individual cases
354	Ryan	Parasitic infections of refugees	1988	Surveillance/screening		Refugee	Camp/centre	1984-1986	Giardia	Screening/surveillance
									Schistosoma	Screening/surveillance
355	De Beer	Outbreak of Kala-azarin the Sudan	1990	Outbreak report		IDP	Camp/centre	1988	Leishmania	Outbreak

## Sheet: pop_setting
Pub #	Author	Title	pub_year	pop	setting
1	MMWR	Enterically Transmitted Non-A, Non-B Hepatitis – East Africa	1987	Refugee	Camp/centre
2	WHO	Hepatitis E, Chad	2004	Refugee	Camp/centre
3	Abd Rahman	Intermittent fever, splenomegaly and eosinophilia in a recently resettled African refugee	2011	Refugee	Community
4	Abrar Ul Haq	Prevalence of Giardia intestinalis and Hymenolepis nana in Afghan refugee population of Mianwali district, Pakistan	2015	Refugee	Camp/centre
5	Abu-Alrub	Prevalence of Cryptosporidium spp. in children with diarrhoea in the West Bank, Palestine	2008	Refugee	Camp/centre
6	Ackermann	Screening for infectious diseases among newly arrived asylum seekers, Bavaria, Germany, 2015	2018	Asylum seeker	Camp/centre
7	Addams	The Brief Case: Salmonella enterica Serovar Typhi in a Central American Refugee	2021	Refugee	Camp/centre
8	Agha Rodina	Prevalence of intestinal parasites in three localities in Gaza Governorates - Palestine	2002	Refugee	Camp/centre
9	Ahmed	The first outbreak of dengue fever in Greater Darfur, Western Sudan	2019	Refugee	Camp/centre
10	Ahmed	Hepatitis E Outbreak, Dadaab Refugee Camp, Kenya, 2012	2013	Refugee	Camp/centre
11	Ahmed	Pervasiveness of intestinal protozoan and worm incursion in IDP's (North Waziristan agency, KPK-Pakistan) children of 6-16 years	2015	IDP	Community
12	Alawieh	Revisiting leishmaniasis in the time of war: the Syrian conflict and the Lebanese outbreak	2014	Refugee	Mixed
13	Alberer	Notifiable infectious diseases in refugees and asylum seekers: experience from a major reception center in Munich, Germany	2018	Refugee	Community
14	Aldulaimi	Chronic abdominal pain and hepatosplenomegaly in a refugee patient	2021	Refugee	Community
15	Alhawarat	Trend of Cutaneous Leishmaniasis in Jordan from 2010 to 2016: Retrospective Study	2020	Refugee	Not specified
16	Al-Hindi	Dientamoeba fragilis in gaza strip: A neglected protozoan parasite	2013	Refugee	Camp/centre
17	Aliskin	Notifiable Communicable Diseases in Turkey and Their Notification Status: Antakya Sample	2019	Refugee	Community
18	Al-Jawabreh	Epidemiology of cutaneous leishmaniasis in the endemic area of Jericho, Palestine	2003	Refugee	Camp/centre
19	Amr	Cutaneous Leishmaniasis among Syrian Refugees in Jordan: a Retrospective Study	2018	Refugee	Mixed
21	Angheben	Is there echinococcosis in West Africa? A refugee from Niger with a liver cyst	2017	Refugee	Not specified
22	Antinori	Louse-Borne Relapsing Fever (Borrelia recurrentis) in a Somali Refugee Arriving in Italy: A Re-emerging Infection in Europe?,2016,%J,PLoS,,1935-2735 1935-2727,10,5,,"Antinori, S. and Mediannikov, O. and Corbellino, M. and Gr and e, R. and Parravicini, C. and Bestetti, G. and Longhi, E. and Ricaboni, D. and Ehounoud, C. B. and Fenollar, F. and Raoult, D. and Rimoldi, S. G.",https://www.embase.com/…	2016	Refugee	Not specified
23	Antinori	Louse-borne relapsing fever among East African refugees in Europe	2016	Refugee	Not specified
24	Antinori	Diagnosis of louse-borne relapsing fever despite negative microscopy in two asylum seekers from Eastern Africa	2017	Asylum seeker	Camp/centre
25	Arfaa	Intestinal parasites among Indochinese refugees and Mexican immigrants resettled in Contra Costa County, California	1981	Refugee	Not specified
26	Arthur	Diarrheal disease in Cambodian children at a camp in Thailand	1992	Refugee	Camp/centre
27	Azman	High hepatitis e seroprevalence among displaced persons in South Sudan	2017	IDP	Camp/centre
29	Badiaga	Autochthonous epidemic typhus associated with Bartonella quintana bacteremia in a homeless person	2005	IDP	Mixed
31	Baggett	Addressing COVID-19 Among People Experiencing Homelessness: Description, Adaptation, and Early Findings of a Multiagency Response in Boston	2020	IDP	Camp/centre
32	Beltrame	Accuracy of parasitological and immunological tests for the screening of human schistosomiasis in immigrants and refugees from African countries: An approach with Latent Class Analysis	2017	Asylum seeker	Not specified
33	Benson	Asymptomatic schistosomiasis in a young Sudanese refugee	2007	Refugee	Not specified
34	Benzeguir	High frequency of gastrointestinal parasites in refugees and asylum seekers upon arrival in Sweden	1999	Mixed	Camp/centre
35	Berger	Infectious disease among Ethiopian immigrants in Israel	1989	Refugee	Not specified
36	Bizri	The Association Between the Syrian Crisis and Cutaneous Leishmaniasis in Lebanon	2021	Refugee	Mixed
37	Bjazevic	Case report - Primary renal echinococcal infection	2020	Refugee	Not specified
38	Bliss	High prevalence of shigella or enteroinvasive Escherichia coli carriage among residents of an internally displaced persons camp in South Sudan	2018	IDP	Camp/centre
39	Bloch-Infanger	Increasing prevalence of infectious diseases in asylum seekers at a tertiary care hospital in Switzerland	2017	Asylum seeker	Camp/centre
40	Boccia	High mortality associated with an outbreak of hepatitis E among displaced persons in Darfur, Sudan	2006	IDP	Camp/centre
41	Borch	Schistosomiasis: a case study	2009	Refugee	Community
42	Botros	Serological evidence of dengue fever among refugees, Hargeysa, Somalia	1989	Refugee	Camp/centre
43	BradariÄ	Two outbreaks of typhoid fever related to the war in Bosnia and Herzegovina	1996	Refugee	Not specified
44	Bradshaw	Dermal leishmaniasis in a 25-year-old Syrian refugee	2017	Refugee	Not specified
45	Brodine	Community based parasitic screening and treatment of sudanese refugees: Application and assessment of centers for disease control guidelines	2009	Refugee	Community
46	Brooker	Leishmaniasis in refugee and local Pakistani populations	2004	Refugee	Camp/centre
47	Brooks	Cysticercosis of the superior oblique muscle	1983	Refugee	Not specified
48	Brown	Murine typhus among Khmers living at an evacuation site on the Thai-Kampuchean border	1988	Refugee	Camp/centre
49	Brown	Clinical presentation of louse-born relapsing fever among Ethiopian refugees in northern Somalia	1988	Refugee	Camp/centre
50	Browne	Hepatitis E Outbreak Among Refugees from South Sudan - Gambella, Ethiopia	2014	Refugee	Camp/centre
51	Buonfrate	Extended screening for infectious diseases among newly-arrived asylum seekers from Africa and Asia, Verona province, Italy, April 2014 to June 2015	2019	Refugee	Camp/centre
52	Ceccarelli	Urinary schistosomiasis in asylum seekers in Italy: an emergency currently undervalued	2013	Asylum seeker	Not specified
53	Chalupa	The review of imported visceral leishmaniosis in the Czech Republic	2001	Refugee	Camp/centre
54	Chandrasena	Intestinal parasites and the growth status of internally displaced children in Sri Lanka	2007	IDP	Camp/centre
55	Chang	Decreasing intestinal parasites in recent northern California refugees	2013	Refugee	Not specified
56	Chen	Japanese encephalitis in two children-United States	2010	Refugee	Camp/centre
57	Cherian	Late-stage human African trypanosomiasis in a Sudanese refugee	2010	Refugee	Camp/centre
58	Chernet	Accuracy of Diagnostic Tests for Schistosoma mansoni Infection in Asymptomatic Eritrean Refugees: Serology and Point-of-Care Circulating Cathodic Antigen Against Stool	2017	Refugee	Camp/centre
59	Chironna	Prevalence rates of viral hepatitis infections in refugee Kurds from Iraq and Turkey	2003	Refugee	Camp/centre
60	Chironna	Prevalence of hepatitis virus infections in Kosovar refugees	2001	Refugee	Camp/centre
62	Çizmeci	Leishmaniasis in Istanbul: A new epidemiological data about refugee leishmaniasis	2019	Refugee	Not specified
63	Çoşkun	Impact of Syrian refugees on congenital TORCH infections screening in Turkey	2020	Refugee	Not specified
64	Costescu Strachinaru	Relapsing fever in asylum seekers from Somalia arriving in Belgium in August 2015	2016	Asylum seeker	Camp/centre
65	Crogan	Management of old world cutaneous leishmaniasis in refugee children	2010	Refugee	Not specified
66	Cutuli	Lice, rodents, and many hopes: a rare disease in a young refugee	2017	Refugee	Not specified
67	D'Alauro	Intestinal parasites and pregnancy	1985	Refugee	Camp/centre
68	Dalekos	Antibodies to hepatitis E virus among several populations in Greece: increased prevalence in an hemodialysis unit	1998	Refugee	Camp/centre
69	Dao	Specific health problems of Southeast Asian refugees in middle Tennessee	1984	Refugee	Not specified
70	Darcis	Louse-borne relapsing fever in a refugee from Somalia arriving in Belgium,May	2016	Refugee	Not specified
71	Daveson	A case of periportal fibrosis in a Sudanese refugee	2008	Refugee	Not specified
72	Dawson-Hahn	Eosinophilia and the Seroprevalence of Schistosomiasis and Strongyloidiasis in Newly Arrived Pediatric Refugees: An Examination of Centers for Disease Control and Prevention Screening Guidelines	2010	Refugee	Not specified
73	De Vetten	Parasitic stool testing in newly arrived refugees in Calgary, Alta	2017	Refugee	Mixed
74	DeGirolami	Intestinal parasites among Southeast Asian refugees in Massachusetts	1983	Refugee	Not specified
75	Desai	Infectious disease outbreaks among forcibly displaced persons: An analysis of ProMED reports 1996-2016	2020	Mixed	Mixed
76	Doganay	Refugees of the Syrian Civil War: Impact on Reemerging Infections, Health Services, and Biosecurity in Turkey	2016	Refugee	Mixed
77	Dorkenoo	Monitoring migrant groups as a post-validation surveillance approach to contain the potential reemergence of lymphatic filariasis in Togo	2021	Refugee	Mixed
78	Duffy	Murine typhus identified as a major cause of febrile illness in a camp for displaced Khmers in Thailand	1990	Refugee	Camp/centre
79	Dunya	Head and neck cutaneous leishmania: clinical characteristics, microscopic features and molecular analysis in a cohort of 168 cases	2016	Refugee	Not specified
80	Edosomwan	Malaria coinfection with Neglected Tropical Diseases (NTDs) in children at Internally Displaced Persons (IDP) camp in Benin City, Nigeria	2020	IDP	Camp/centre
81	Ehlkes	Negligible import of enteric pathogens by newly-arrived asylum seekers and no impact on incidence of notified Salmonella and Shigella infections and outbreaks in Rhineland-Palatinate, Germany, January 2015 to May 2016	2018	Asylum seeker	Camp/centre
82	Eksi	Genotyping Leishmania promastigotes isolated from patients with cutaneous leishmaniasis in south-eastern Turkey	2017	Refugee	Camp/centre
83	El Hajj	Fatal Visceral Leishmaniasis Caused by Leishmania infantum, Lebanon	2018	Refugee	Not specified
84	El Safadi	Cutaneous leishmaniasis in north Lebanon: Re-emergence of an important neglected tropical disease	2019	Refugee	Mixed
85	Elias	Typhoid fever in a young immigrant child: a case report and review of the literature	2008	Refugee	Not specified
86	Enabulele	Urogenital schistosomiasis in Nigeria post receipt of the largest single praziquantel donation in Africa	2021	IDP	Camp/centre
87	Engström	Seronegative, complicated hydatid cyst of the lung: A case report	2017	Refugee	Not specified
88	Eroglu	The increase in neglected cutaneous leishmaniasis in Gaziantep province of Turkey after mass human migration	2019	Refugee	Not specified
89	Espinel	A piece of my mind. On the trail of color	1996	IDP	Not specified
90	Fan	Seroepidemiology of Toxoplasma gondii infection among Chinese aboriginal and Han people residing in mountainous areas of northern Thailand	2021	Refugee	Not specified
91	Franco-Paredes	Persistent and untreated tropical infectious diseases among Sudanese refugees in the United States	2007	Refugee	Community
92	Franco-Paredes	Pelvic echinococcosis in a Northern Iraqi refugee	2006	Refugee	Community
93	Fritzsche	Serological survey of human cysticercosis in Irianese refugee camps in Papua New Guinea	1990	Refugee	Camp/centre
94	Garg	Risk of intestinal helminth and protozoan infection in a refugee population	2005	Refugee	Not specified
95	Geltman	Intestinal parasites among African refugees resettled in Massachusetts and the impact of an overseas pre-departure treatment program	2003	Refugee	Not specified
96	Godue	Intestinal parasites in refugee claimants: a case study for selective screening	1990	Refugee	Not specified
97	Goldenberger	Louse-borne relapsing fever (Borrelia recurrentis) in an Eritrean refugee arriving in Switzerland, August 2015	2015	Refugee	Camp/centre
98	Goswami	Short report: Persistent eosinophilia and Strongyloides infection in Montagnard refugees after presumptive albendazole therapy	2009	Refugee	Not specified
99	Gray	Serologic evidence of respiratory and rickettsial infections among Somali refugees	1995	Refugee	Camp/centre
100	Grecchi	Louse-borne relapsing fever in a refugee from Mali	2017	Refugee	Camp/centre
101	Grunow	Brucellosis in a refugee who migrated from Syria to Germany and lessons learnt	2016	Refugee	Not specified
102	Gurses	Molecular identification of Leishmania spp. isolates causes cutaneous leishmaniasis (CL) in Sanliurfa Province, Turkey, where CL is highly endemic	2018	Refugee	Camp/centre
103	Gyorkos	Effect of screening and treatment on imported intestinal parasite infections: Results from a randomized, controlled trial	1989	Refugee	Not specified
104	Gyorkos	Intestinal parasite infection in the Kampuchean refugee population 6 years after resettlement in Canada	1992	Refugee	Not specified
105	Halici-Ozturk	Seroprevalence of Toxoplasma gondii infections in Syrian pregnant refugee women in Turkey	2021	Refugee	Not specified
106	Harris	A review of schistosomiasis in immigrants in Western Australia, demonstrating the unusual longevity of Schistosoma mansoni	1984	Refugee	Camp/centre
107	Hassan	Prevalence of intestinal parasites among displaced people living in displacement camps in duhok province/Iraq	2020	IDP	Camp/centre
108	Heendeniya	Multiple Hepatic Hydatid Cysts in an Iraqi Refugee	2018	Refugee	Not specified
109	Hertting	Acute infection as cause of hospitalization of asylum-seeking children and adolescents in Stockholm, Sweden 2015-2016	2021	Asylum seeker	Community
110	Heudorf	Surveillance for parasites in unaccompanied minor refugees migrating to Germany in 2015	2015	Refugee	Not specified
111	Heudorf	Sars-Cov-2 in children - insights and conclusions from the mandatory reporting data in Frankfurt am Main, Germany, March-July 2020	2020	Refugee	Camp/centre
112	Hijawi	Detection, genotyping, and phylogenetic analysis of Leishmania isolates collected from infected Jordanian residents and Syrian refugees who suffered from cutaneous leishmaniasis	2019	Refugee	Camp/centre
113	Hoch	Louse-borne relapsing fever (Borrelia recurrentis) diagnosed in 15 refugees from northeast Africa: Epidemiology and preventive control measures, Bavaria, Germany, July to October 2015	2015	Refugee	Camp/centre
114	Hoffman	Intestinal parasites in Indochinese immigrants	1981	Refugee	Not specified
115	Hofstetter	Infection with Schistosoma mekongi in Southeast Asian refugees	1981	Refugee	Not specified
116	Hussain	Epidemic outbreak of anthroponotic cutaneous leishmaniasis in Kohat District, Khyber Pakhtunkhwa, Pakistan	2017	IDP	Mixed
117	Hytönen	Louse-borne relapsing fever in Finland in two asylum seekers from Somalia	2017	Asylum seeker	Not specified
118	Inci	Effect of the Syrian Civil War on Prevalence of Cutaneous Leishmaniasis in Southeastern Anatolia, Turkey	2015	Refugee	Camp/centre
119	Jablonka	Seroprevalence of antibodies and antigens against hepatitis A-E viruses in refugees and asylum seekers in Germany in 2015	2017	Refugee	Not specified
120	Jacoby	Cutaneous Leishmaniasis in a Central American Refugee	2014	Refugee	Community
121	Jama	Appendectomy to remember	2009	Refugee	Not specified
122	Jamal	Prevalence and Comparative Analysis of Cutaneous Leishmaniasis in Dargai Region in Pakistan	2013	Refugee	Camp/centre
123	Janda	Comprehensive infectious disease screening in a cohort of unaccompanied refugee minors in Germany from 2016 to 2017: A cross-sectional study	2020	Refugee	Not specified
124	Jenkins-Holick	Schistosomiasis	2013	Refugee	Not specified
125	Jensenius	Difficulties in Diagnosing Brucella spondylitis	2000	Asylum seeker	Not specified
126	Jones	Infectious diseases of Indochinese refugees	1980	Refugee	Not specified
127	Kanani	Cutaneous leishmaniasis among Syrian refugees in Jordan	2019	Refugee	Mixed
128	Keittivuti	Prevalence of schistosomiasis and other parasitic diseases among Cambodian refugees residing in Bang-Kaeng holding center, Prachinburi Province, Thailand	1982	Refugee	Camp/centre
129	Keittivuti	Schistosomiasis in Cambodian refugees at Ban-Kaeng holding centre, Prachinburi province, Thailand	1982	Refugee	Camp/centre
130	Keittivuti	Treatment of Schistosoma mekongi with praziquantel in Cambodian refugees in holding centres in Prachinburi Province, Thailand	1984	Refugee	Camp/centre
131	Keittivuti	Parasitic diseases with emphasis on schistosomiasis in Cambodian refugees, in Prachinburi Province Thailand	1983	Refugee	Camp/centre
132	Keller	Hemorrhagic Diathesis in Borrelia recurrentis Infection Imported to Germany	2016	Refugee	Not specified
133	Khan	Nasal involvement in cutaneous leishmaniasis,2010	2010	Refugee	Camp/centre
134	Kjersem	Salmonella and Shigella carriers among refugees from the Middle East and Sri Lanka in Denmark	1990	Refugee	Camp/centre
135	Kolaczinski	Epidemiology of anthroponotic cutaneous leishmaniasis in Afghan refugee camps in northwest Pakistan	2004	Refugee	Camp/centre
136	Kortas	Screening for infectious diseases among asylum seekers newly arrived in Germany in 2015: a systematic single-centre analysis	2015	Asylum seeker	Camp/centre
137	Lagare	Outbreak of Hepatitis E virus infection in displaced persons camps in Diffa region, Niger	2018	IDP	Camp/centre
138	Le Bihan	COVID-19: The forgotten cases of hidden exiles	2021	Asylum seeker	Camp/centre
139	Lerman	Intestinal parasites in asymptomatic adult Southeast Asian immigrants	1982	Refugee	Community
140	Lifson	Prevalence of tuberculosis, hepatitis B virus, and intestinal parasitic infections among refugees to Minnesota	2002	Refugee	Community
141	Lin	Serological investigation to identify risk factors for post-flood infectious diseases: a longitudinal survey among people displaced by Typhoon Morakot in Taiwan	2015	IDP	Camp/centre
142	Lindner	Cutaneous leishmaniasis in refugees from Syria: complex cases in Berlin 2015-2020	2020	Refugee	Community
143	Lucchini	Louseborne Relapsing Fever among East African Refugees, Italy, 2015	2016	Refugee	Mixed
144	Lucey	Encysted seizures: status epilepticus in a recently resettled refugee child	2010	Refugee	Not specified
145	Ly	Pattern of infections in French and migrant homeless hospitalised at Marseille infectious disease units, France: A retrospective study	2020	Mixed	Mixed
146	Ly	Screening of SARS-CoV-2 among homeless people, asylum-seekers and other people living in precarious conditions in Marseille, France, March - April 2020	2021	Mixed	Camp/centre
147	Maaßen	Microbiological screenings for infection control in unaccompanied minor refugees: The German Armed Forces Medical Service's experience	2017	Refugee	Camp/centre
148	Malamitsi-Puchner	Prevalence study of different hepatitis markers among pregnant Albanian refugees in Greece	1996	Refugee	Community
149	Marlet	A neglected disease of humans: A new focus of visceral leishmaniasis in Bakool, Somalia	2003	IDP	Community
150	Marnell	A survey of the intestinal helminths of refugees in Juba, Sudan	1992	IDP	Community
151	Martin	Changing faces: a review of infectious disease screening of refugees by the Migrant Health Unit, Western Australia in 2003 and 2004	2006	Refugee	Community
152	Masters	Health issues of refugees attending an infectious disease refugee health clinic in a regional Australian hospital	2018	Refugee	Community
153	McAuley	A trichinosis outbreak among Southeast Asian refugees	1992	Refugee	Community
154	McCleery	Taeniasis among refugees living on Thailandâ€“Myanmar border, 2012	2015	Refugee	Camp/centre
155	McGready	Arthropod borne disease: The leading cause of fever in pregnancy on the thai-burmese border	2010	Refugee	Camp/centre
156	Mekonnen	Etiologies of diarrhea and drug susceptibility patterns of bacterial isolates among under-five year children in refugee camps in Gambella Region, Ethiopia: a case control study	2019	Refugee	Camp/centre
157	Mérens	Outbreak of hepatitis E virus infection in Darfur, Sudan: Effectiveness of real-time reverse transcription-PCR analysis of dried blood spots	2009	Mixed	Camp/centre
158	Meropol	Health status of pediatric refugees in Buffalo, NY	1995	Refugee	Community
159	Miladinovic-Tasic	Asymptomatic giardiasis-more prevalent in refugees than in native inhabitants of the city of Nis, Serbia	2008	Refugee	Camp/centre
160	Miller	Malaria, intestinal parasites, and schistosomiasis among Barawan Somali refugees resettling to the United States: A strategy to reduce morbidity and decrease the risk of imported infections	2000	Refugee	Camp/centre
161	Mitchell	Impact of Enhanced Health Interventions for United States-Bound Refugees: Evaluating Best Practices in Migration Health,2018	2018	Refugee	Camp/centre
162	Moaven	Seroepidemiology of hepatitis E in selected Australian populations	1995	Refugee	Community
163	Mockenhaupt	Profile of illness in syrian refugees: A geosentinel analysis, 2013 to 2015	2016	Refugee	Community
164	Molina	Intestinal parasites in Southeast Asian refugees two years after immigration	1988	Refugee	Community
165	Montour	Absence of Loa loa microfilaremia among newly arrived congolese refugees in Texas	2017	Refugee	Community
166	Motamedi	Leishmaniasis of the face: Report of a case	2009	Refugee	Not specified
167	Mumtaz	Hepatic cystic echinococcosis: clinical characteristics and outcomes in Pakistan	2009	Refugee	Not specified
168	Mutch	Tertiary paediatric refugee health clinic in Western Australia: Analysis of the first 1026 children	2012	Refugee	Community
169	Nash	Treatment of Schistosoma mekongi with praziquantel: a double-blind study	1982	Refugee	Not specified
170	Neal	Schistosomiasis--an unusual cause of ureteral obstruction: a case history and perspective	2004	Refugee	Not specified
171	Neumayr	Performance of the point-of-care circulating cathodic antigen (POC-CCA) urine cassette test for follow-up after treatment of S. mansoni infection in Eritrean refugees	2019	Refugee	Not specified
172	Nicand	Genetic heterogeneity of hepatitis E virus in Darfur, Sudan, and neighboring Chad	2005	Mixed	Camp/centre
173	Ntais	Will the introduction of Leishmania tropica MON-58, in the island of Crete, lead to the settlement and spread of this rare zymodeme?	2014	Refugee	Camp/centre
174	Nyamusore	Risk factors for transmission of Salmonella Typhi in Mahama refugee camp, Rwanda: a matched case-control study	2018	Refugee	Camp/centre
175	Oboth	Prevalence and clinical outcomes of Plasmodium falciparum and intestinal parasitic infections among children in Kiryandongo refugee camp, mid-Western Uganda: A cross sectional study	2019	Mixed	Camp/centre
176	Ofoezie	Patterns of infection with Schistosoma haematobium in lakeside resettlement communities at the Oyan Reservoir in Ogun State, south-western Nigeria	1997	IDP	Community
177	O'Neal	Neurocysticercosis among resettled refugees from Burma	2012	Refugee	Not specified
178	O'Neal	Seroprevalence of antibodies against Taenia solium cysticerci among refugees resettled in United States	2012	Refugee	Mixed
179	Osthoff	Louse-borne relapsing fever - report of four cases in Switzerland, June-December 2015	2016	Asylum seeker	Not specified
180	Paran	Chronic schistosomiasis in African immigrants in Israel: Lessons for the non-endemic setting	2019	Refugee	Community
181	Parenti	Health status of Ethiopian refugees in the United States	1987	Refugee	Not specified
182	Parish	Intestinal parasites in Southeast Asian refugee children	1985	Refugee	Not specified
183	Patamia	Geo-helminthiasis among migrants in Sicily: a possible focus for re-emerging neurocysticercosis in Europe	2017	Asylum seeker	Camp/centre
184	Paxton	Post-arrival health screening in Karen refugees in Australia	2012	Refugee	Community
185	Peeters	Visceral leishmaniasis in a child infected with the human immunodeficiency virus in a non-endemic region	2011	Asylum seeker	Not specified
186	Perea	Visceral leishmaniasis in southern Sudan	1991	IDP	Community
187	Poddighe	Urinary Schistosomiasis in an Adolescent Refugee from Africa: An Uncommon Cause of Hematuria and an Emerging Infectious Disease in Europe	2016	Refugee	Community
188	Pohl	The spectrum of care for pediatric refugees and asylum seekers at a tertiary health care facility in Switzerland in 2015	2017	Mixed	Camp/centre
189	Posey	High prevalence and presumptive treatment of schistosomiasis and strongyloidiasis among African refugees	2007	Refugee	Community
190	Qazi	Q-fever in a refugee after exposure to a central New York State livestock farm	2016	Refugee	Community
191	Rab	Cutaneous leishmaniasis: iso-enzyme characterisation of Leishmania tropica	1997	Refugee	Community
192	Ralli	Assessment of SARS-CoV-2 infection through rapid serology testing in the homeless population in the City of Rome, Italy. Preliminary results	2020	IDP	Community
193	Raman	Matching health needs of refugee children with services: how big is the gap	2009	Refugee	Community
194	Raoult	Outbreak of epidemic typhus associated with trench fever in Burundi	1998	IDP	Camp/centre
195	Ravensbergen	High Prevalence of Infectious Diseases and Drug-Resistant Microorganisms in Asylum Seekers Admitted to Hospital: No Carbapenemase Producing Enterobacteriaceae until September 2015	2016	Refugee	Community
196	Redditt	Outbreak of SARS-CoV-2 infection at a large refugee shelter in Toronto, April 2020: a clinical and epidemiologic descriptive analysis	2020	Refugee	Camp/centre
197	Redditt	Health status of newly arrived refugees in Toronto, Ont: Part 1: infectious diseases	2015	Refugee	Not specified
198	Relić	Intestinal parasitosis in asylum seekers from the middle east and South Asia	2018	Refugee	Camp/centre
199	Richter	Severe liver fibrosis caused by Schistosoma mansoni: Management and treatment with a transjugular intrahepatic portosystemic shunt	2015	Refugee	Camp/centre
200	Richter	Cystic echinococcosis in unaccompanied minor refugees from Afghanistan and the Middle East to Germany, July 2016 through June 2017	2019	Refugee	Not specified
201	Rodríguez-Morales	Arboviral diseases among internally displaced people of Neiva, Colombia, 2015-2017	2019	IDP	Not specified
202	Rowland	An outbreak of cutaneous leishmaniasis in an Afghan refugee settlement in north-west Pakistan	1999	Refugee	Camp/centre
203	Saab	Diagnosis of cutaneous leishmaniasis: Why punch when you can scrape?	2015	Refugee	Camp/centre
204	Sahlas	Out of Africa	2002	Refugee	Not specified
205	Saroufim	Ongoing Epidemic of Cutaneous Leishmaniasis among Syrian Refugees, Lebanon	2014	Refugee	Camp/centre
206	Schmid	Multiple Organ Failure in a Young Asylum-Seeker	2017	Asylum seeker	Community
207	Schroeder	Sequential disseminated tuberculosis and toxoplasmosis in a Haitian refugee	1984	Refugee	Camp/centre
208	Schweickert	Fatal disseminated toxoplasmosis with congenital transmission in an African migrant	2008	Refugee	Camp/centre
[truncated: 144 more rows]

## Sheet: Pathogens
Pub #	pop	setting	samp_yera	pathogen	case_def
[truncated: 469 more rows]

[truncated: 5 more sheets: region_path, Migration routes, Outbreaks, health concerns_dia_treat, rf_prev]
